# Supplementary material for: Retroviral integrations contribute to elevated host cancer rates during germline invasion
Source: Nat Commun. 2021 Feb 26;12:1316. doi: 10.1038/s41467-021-21612-7 (PMC7910482; doi:10.1038/s41467-021-21612-7)
Supplement: Supplementary file 3 — Supplementary Data 1 [file 41467_2021_21612_MOESM3_ESM.xlsx]

## Sheet: Sheet1
						Group 1				Group 2				Group 3				Group 4
				Buster		Lisa		A31756		Kathy		A30038		Ralf		Elise		Donovan		Bonnie		Butler					Cancer genes
Coords	Closest gene	Distance		H	T	H	T	H	T	H	T	H	T	H	T	H	T	H	T	H	T	H	T	ERV or somatic?	Info	Exonic?	Harmonizome	Bushman	Intogen	DriverDB	TCGA
NW_018343952.1:1997785-1997790	MEIS2	319055	+	0	0	0	0	0	0	0	0	0	0	0	0	0	0	0	0	0	0	18	46	ERV
NW_018343952.1:6493947-6493962	RYR3	0	+	0	0	0	0	0	0	0	0	0	0	0	0	0	0	0	0	97	71	0	0	ERV			RYR3			RYR3	RYR3
NW_018343952.1:10271053-10271058	LOC110220813	-35297	-	0	0	0	0	0	0	89	16	0	0	0	0	0	0	0	0	0	0	0	0	ERV
NW_018343952.1:11313031-11313035	DAD1	1556	-	0	0	0	64	0	0	0	0	0	0	0	0	0	0	0	0	0	0	0	0	Somatic	Tumour
NW_018343952.1:12083979-12083984	SLC7A8	0	-	0	0	0	0	0	0	0	0	0	0	0	0	0	0	0	0	113	75	0	0	ERV
NW_018343952.1:13546724-13546729	CMA1	-146712	-	0	0	0	0	0	0	0	0	0	0	0	0	0	0	0	0	128	89	0	0	ERV
NW_018343952.1:16122019-16122024	LOC110199368	0	-	0	0	0	0	0	0	64	41	0	0	0	0	0	0	0	0	0	0	0	0	ERV
NW_018343952.1:17888152-17888156	SHC4	0	-	0	0	0	0	0	0	0	0	43	50	0	0	0	0	0	0	0	0	0	0	ERV				SHC4
NW_018343952.1:17902142-17902153	SHC4	0	-	0	0	0	0	0	0	0	0	0	0	0	0	0	0	32	37	0	0	12	29	ERV	Group			SHC4
NW_018343952.1:18493507-18493512	FGF7	0	+	0	0	0	0	0	0	0	0	3	12	0	0	0	0	0	0	0	0	0	0	ERV	LowCov			FGF7
NW_018343952.1:19446532-19446537	HDC	2638	-	0	0	0	0	0	0	0	32	0	0	0	0	0	0	0	0	0	0	0	0	Somatic	Tumour
NW_018343952.1:20894182-20894188	SCG3	0	+	38	28	0	0	0	0	0	0	0	0	0	0	0	0	0	0	0	0	0	0	ERV
NW_018343952.1:21821736-21821741	MYO5A	-878	-	0	0	0	0	0	0	0	0	54	57	0	0	0	0	0	0	0	0	0	0	ERV				MYO5A		MYO5A
NW_018343952.1:23232052-23232063	WDR72	0	-	0	0	0	0	0	0	0	0	0	0	0	0	0	0	43	39	0	0	12	34	ERV	Group
NW_018343952.1:28268257-28268262	LIPC	42038	+	0	0	0	0	0	0	0	0	0	0	133	104	0	0	0	0	0	0	0	0	ERV
NW_018343952.1:28443364-28443370	LIPC	0	+	26	50	0	0	0	0	104	40	0	0	0	0	0	0	0	0	0	0	0	0	ERV	Shared
NW_018343952.1:29940456-29940462	THSD4	111847	-	0	0	0	0	0	0	0	0	0	0	83	64	0	0	0	0	0	0	0	0	ERV
NW_018343952.1:29940636-29940642	THSD4	111667	-	0	0	0	0	0	0	0	0	0	0	0	0	0	0	0	0	0	0	34	30	ERV
NW_018343952.1:36430880-36430881	SMAD6	107706	-	0	0	0	0	0	0	0	0	0	0	0	0	0	0	37	60	0	0	0	0	ERV
NW_018343952.1:36827961-36827966	LOC110205894	-5861	-	0	0	0	0	0	0	0	0	0	0	0	5	0	0	0	0	0	0	0	0	Somatic	Tumour
NW_018343952.1:39707462-39707467	SNX1	0	-	0	0	58	105	68	64	0	0	0	0	0	0	76	73	0	0	0	0	0	0	ERV	Shared
NW_018343953.1:2895027-2895032	LOC110210201	-266748	+	0	0	0	0	0	0	0	0	0	0	0	0	0	0	38	43	0	0	24	56	ERV	Group
NW_018343953.1:6143671-6143682	LOC110207224	-15318	-	0	0	0	0	58	77	69	42	0	0	0	0	0	0	0	0	0	0	0	0	ERV	Shared
NW_018343953.1:9840034-9840039	LOC110210285	-1988	+	0	0	0	0	0	0	0	0	59	59	0	0	0	0	0	0	0	0	0	0	ERV
NW_018343953.1:17527220-17527225	LOC110207309	12372	-	0	0	39	100	0	0	0	0	0	0	0	0	0	0	0	0	0	0	0	0	ERV
NW_018343953.1:18524124-18524129	MACROD2	0	+	0	0	0	0	0	0	57	37	0	0	0	0	0	0	0	0	0	0	0	0	ERV
NW_018343953.1:21435001-21435009	PCSK2	0	+	0	0	72	115	0	0	0	0	0	0	0	0	0	0	0	0	0	0	0	0	ERV						PCSK2
NW_018343953.1:32044610-32044615	TTL	-20193	-	36	24	0	0	0	0	0	0	0	0	0	0	0	0	0	0	0	0	0	0	ERV				TTL
NW_018343953.1:32071480-32071485	LOC110209193	31207	+	0	0	0	0	0	0	0	0	0	0	0	0	0	0	0	0	0	0	45	56	ERV
NW_018343953.1:32412443-32412448	FBLN7	3730	-	0	0	0	0	69	90	0	0	0	0	0	0	0	0	0	0	0	0	0	0	ERV
NW_018343953.1:33053358-33053363	LOC110209445	63201	-	0	0	0	0	0	0	0	0	0	0	0	0	19	4	0	0	0	0	0	0	ERV	LowCov
NW_018343953.1:37780084-37780089	HMBOX1	0	+	0	0	0	0	0	0	0	0	0	0	111	117	76	85	0	0	0	0	0	0	ERV	Group	3' UTR
NW_018343953.1:37788523-37788527	HMBOX1	-8106	+																					Other side of split IS
NW_018343953.1:38771945-38771950	MSRA	0	+	0	0	0	0	0	0	0	0	0	0	0	0	0	0	0	0	0	0	17	36	ERV
NW_018343954.1:10153661-10153664	RBM47	0	+	0	0	0	0	0	0	0	0	47	39	0	0	0	0	0	0	0	0	0	0	ERV						RBM47
NW_018343954.1:12294322-12294326	LOC110210623	94843	-	0	0	0	0	0	0	0	0	5	11	0	0	0	0	0	0	0	0	0	0	ERV	LowCov
NW_018343954.1:20115440-20115447	PCDH7	0	-	0	0	0	0	0	0	0	0	0	0	0	0	0	0	96	110	0	0	23	47	ERV	Group
NW_018343954.1:28906337-28906342	LOC110213259	-51713	+	0	0	0	0	0	0	97	40	0	0	0	0	0	0	0	0	0	0	0	0	ERV
NW_018343954.1:29491086-29491091	KCNIP4	0	+	0	0	58	100	0	0	0	0	0	0	0	0	0	0	0	0	0	0	0	0	ERV						KCNIP4
NW_018343955.1:925581-925586	LOC110213873	263	-	0	0	0	0	63	106	0	0	0	0	0	0	0	0	0	0	0	0	0	0	ERV
NW_018343955.1:1568930-1568935	LOC110215936	-70636	+	0	0	0	0	58	87	0	0	0	0	0	0	0	0	0	0	0	0	0	0	ERV
NW_018343955.1:1937685-1937690	TCF4	0	-	0	0	0	76	0	0	0	0	0	0	0	0	0	0	0	0	0	0	0	0	Somatic	Tumour				TCF4
NW_018343955.1:2048592-2048601	TCF4	0	-	0	0	0	0	0	40	0	0	0	0	0	0	0	0	0	0	0	0	0	0	Somatic	Tumour				TCF4
NW_018343955.1:4711835-4711848	ONECUT2	-45300	+	0	0	0	0	0	0	0	0	0	0	88	78	0	0	0	0	0	0	0	0	ERV			ONECUT2
NW_018343955.1:5989620-5989625	ALPK2	0	-	0	0	0	0	0	6	0	0	0	0	0	0	0	0	0	0	0	0	0	0	Somatic	Tumour						ALPK2
NW_018343955.1:6608470-6608475	LOC110215964	-31846	+	0	0	0	0	0	0	0	0	0	0	0	0	0	0	0	0	0	0	16	40	ERV
NW_018343955.1:7513094-7513095	LOC110213416	-14359	-	0	0	0	0	0	0	16	1	0	0	0	0	0	0	0	0	0	0	0	0	ERV	LowCov
NW_018343955.1:13968909-13968923	WDR70	0	+	0	0	19	30	0	0	0	0	0	0	0	0	0	0	0	0	0	0	0	0	ERV
NW_018343955.1:22451468-22451474	LOC110213503	67171	+	0	0	92	153	0	0	0	0	0	0	0	0	0	0	0	0	0	0	0	0	ERV
NW_018343955.1:24054322-24054328	PARP8	58052	+	0	0	0	0	0	0	90	49	0	0	0	0	0	0	0	0	0	0	0	0	ERV
NW_018343955.1:24056974-24056979	PARP8	55401	+	0	0	0	0	0	0	111	51	0	0	0	0	0	0	0	0	0	0	0	0	ERV
NW_018343956.1:2862949-2862955	LOC110216336	-3303	+	0	0	0	0	0	0	0	0	72	60	0	0	0	0	0	0	0	0	0	0	ERV
NW_018343956.1:7959405-7959409	S1PR1	0	+	0	0	0	0	0	0	0	0	0	0	0	5	0	0	0	0	0	0	0	0	Somatic	Tumour
NW_018343956.1:16226964-16226969	FAM102B	2595	+	16	16	0	0	0	0	0	0	0	0	0	0	0	0	0	0	0	0	0	0	ERV
NW_018343956.1:19938842-19938847	ADORA3	-11317	-	0	0	0	0	0	0	0	0	0	0	0	16	0	0	0	0	0	0	0	0	Somatic	Tumour
NW_018343956.1:24628399-24628403	CASQ2	0	-	0	0	0	0	0	54	0	0	0	0	0	0	0	0	0	0	0	0	0	0	Somatic	Tumour					CASQ2
NW_018343956.1:33356504-33356506	POGZ	-17095	-	0	0	0	0	0	0	0	0	0	0	0	0	75	74	0	0	0	0	0	0	ERV
NW_018343956.1:35854186-35854190	RFFL	0	+	9	0	0	0	0	0	0	0	0	0	0	0	0	0	0	0	0	0	0	0	Somatic	Healthy
NW_018343957.1:735536-735543	RASGRF2	0	+	0	0	0	0	0	0	0	0	0	0	0	0	0	0	0	0	0	0	24	36	ERV				RASGRF2		RASGRF2
NW_018343957.1:8957859-8957866	RASA1	168374	+	0	0	0	0	0	0	0	27	0	0	0	0	0	0	0	0	0	0	0	0	Somatic	Tumour			RASA1	RASA1	RASA1
NW_018343957.1:9680983-9680988	LOC110222866	35248	+	0	0	0	0	0	0	0	0	0	0	0	0	39	49	0	0	0	0	0	0	ERV
NW_018343957.1:11907990-11907995	LOC110222008	-360047	-	0	0	0	0	0	9	0	0	0	0	0	0	0	0	0	0	0	0	0	0	Somatic	Tumour
NW_018343957.1:12120975-12120980	LOC110222008	-573032	-	0	0	0	0	0	7	0	0	0	0	0	0	0	0	0	0	0	0	0	0	Somatic	Tumour
NW_018343957.1:13977892-13977895	LOC110223085	0	-	0	0	0	0	0	0	0	0	70	76	0	0	0	0	0	0	0	0	0	0	ERV
NW_018343957.1:15569684-15569690	LOC110222442	129713	+	0	0	0	0	0	0	0	0	0	0	246	175	0	0	0	0	0	0	0	0	ERV
NW_018343957.1:20480757-20480761	CAST	0	+	0	0	0	0	0	0	56	28	0	0	0	0	0	0	0	0	0	0	0	0	ERV					CAST
NW_018343957.1:20730987-20730992	LNPEP	25603	+	0	0	0	0	0	0	0	0	0	0	0	0	0	0	64	65	0	0	0	0	ERV				LNPEP	LNPEP
NW_018343958.1:1791618-1791623	LRRK1	8796	-	0	0	0	0	0	0	0	0	54	67	0	0	0	0	0	0	0	0	0	0	ERV							LRRK1
NW_018343958.1:2761229-2761234	ADAMTS17	0	+	0	0	0	0	0	0	0	0	0	0	0	0	0	0	32	39	97	70	0	0	ERV	Group
NW_018343958.1:6200851-6200861	LOC110192274	191610	+	12	23	0	0	0	0	0	0	0	0	0	0	0	0	0	0	0	0	0	0	ERV
NW_018343958.1:9065583-9065588	MCTP2	511	-	16	39	0	0	0	0	0	0	0	0	0	0	0	0	0	0	0	0	0	0	ERV
NW_018343958.1:20266293-20266299	ARNT2	25695	+	0	0	0	0	0	0	0	0	0	0	0	0	0	0	0	0	132	99	0	0	ERV
NW_018343958.1:25181637-25181643	FSD2	0	+	0	0	0	0	0	0	0	0	0	0	220	174	70	68	0	0	0	0	0	0	ERV	Group
NW_018343959.1:2835766-2835774	SDC2	0	+	0	0	0	0	0	0	0	33	0	0	0	0	0	0	0	0	0	0	0	0	Somatic	Tumour
NW_018343959.1:3962398-3962403	LOC110195429	20530	-	0	0	0	0	0	0	100	26	0	0	0	0	0	0	0	0	0	0	0	0	ERV
NW_018343959.1:7724017-7724023	PABPC1	-6327	-	0	0	0	0	0	0	0	0	0	0	0	0	0	0	46	55	0	0	18	32	ERV	Group			PABPC1	PABPC1	PABPC1
NW_018343959.1:9322438-9322439	NCALD	0	-	0	0	0	10	0	0	0	0	0	0	0	0	0	0	0	0	0	0	0	0	Somatic	Tumour
NW_018343959.1:14339781-14339786	LOC110195481	-60525	+	0	0	0	0	0	0	0	0	0	0	121	119	0	0	0	0	0	0	0	0	ERV
NW_018343959.1:24237430-24237446	GTF2F2	19695	-	0	0	0	0	0	0	0	0	0	0	0	0	0	0	0	0	116	88	0	0	ERV
NW_018343960.1:9717399-9717408	LOC110199616	19556	+	0	0	63	131	0	0	0	0	0	0	0	0	0	0	0	0	0	0	0	0	ERV
NW_018343960.1:12915393-12915397	GPR153	0	+	2	6	0	0	0	0	0	0	0	0	0	0	0	0	0	0	0	0	0	0	ERV	LowCov	3' UTR
NW_018343960.1:17095712-17095717	TP73	0	-	0	0	0	0	0	89	0	0	0	0	0	0	0	0	0	0	0	0	0	0	Somatic	Tumour		TP73	TP73
NW_018343960.1:19166646-19166651	LOC110198086	-4168	-	0	0	0	7	0	0	0	0	0	0	0	0	0	0	0	0	0	0	0	0	Somatic	Tumour
NW_018343960.1:19256217-19256222	LOC110198097	10435	+	0	0	0	0	0	0	0	0	0	0	0	0	0	0	0	0	107	66	0	0	ERV
NW_018343960.1:22765273-22765279	CUNH1orf159	0	+	0	0	0	0	0	0	0	0	0	0	0	0	0	0	45	58	0	0	0	0	ERV
NW_018343960.1:22767877-22767885	CUNH1orf159	0	+	0	0	0	0	0	0	0	0	0	0	0	0	0	0	0	0	148	98	0	0	ERV
NW_018343960.1:24343770-24343777	PSMC4	-5386	-	36	40	0	0	0	0	0	0	0	0	0	0	0	0	0	0	0	0	0	0	ERV
NW_018343961.1:10444867-10444873	LOC110203285	-90700	+	26	30	0	0	0	0	0	0	0	0	0	0	0	0	0	0	0	0	0	0	ERV
NW_018343961.1:13541851-13541853	USP13	0	+	0	0	0	0	58	41	0	0	0	0	0	0	0	0	0	0	0	0	0	0	ERV
NW_018343961.1:16980817-16980822	MCF2L2	0	-	0	0	0	7	0	0	0	0	0	0	0	0	0	0	0	0	0	0	0	0	Somatic	Tumour
NW_018343961.1:19463447-19463452	ANKUB1	-5158	+	0	0	80	147	0	0	0	0	0	0	0	0	0	0	0	0	0	0	0	0	ERV
NW_018343962.1:10416420-10416421	LOC110204952	0	+	0	0	0	0	0	0	0	0	0	0	20	19	0	0	0	0	0	0	0	0	ERV
NW_018343962.1:11090809-11090814	IQSEC1	0	-	0	0	0	0	0	0	0	0	0	0	0	10	0	0	0	0	0	0	0	0	Somatic	Tumour
NW_018343962.1:15815660-15815665	LOC110204993	104342	-	0	0	0	0	6	0	0	0	0	0	0	0	0	0	0	0	0	0	0	0	Somatic	Healthy
NW_018343962.1:16074042-16074054	SEC61G	-10283	+	0	0	0	0	0	0	0	0	0	0	100	77	0	0	0	0	0	0	0	0	ERV
NW_018343962.1:21210921-21210931	LOC110204840	33540	+	0	0	0	0	0	0	0	0	0	0	89	82	0	0	0	0	89	58	0	0	ERV	Shared
NW_018343962.1:21456414-21456419	COBL	0	+	0	0	0	0	0	0	91	44	0	0	0	0	0	0	0	0	0	0	0	0	ERV
NW_018343962.1:22583990-22583995	IKZF1	0	-	0	0	0	0	0	0	0	0	0	0	0	10	0	0	0	0	0	0	0	0	Somatic	Tumour
NW_018343962.1:23107113-23107118	VWC2	0	-	0	0	0	0	0	0	0	0	0	0	0	0	68	93	0	0	0	0	0	0	ERV
NW_018343963.1:1567049-1567059	LOC110205140	0	+	0	0	2	48	0	0	0	0	0	0	0	0	0	0	0	0	0	0	0	0	ERV	metastatic?
NW_018343963.1:6931856-6931867	CDH4	16077	+	0	0	0	0	0	0	65	31	0	0	0	0	0	0	0	0	0	0	0	0	ERV						CDH4
NW_018343963.1:16001694-16001707	NOXA1	0	+	17	21	0	0	0	0	0	0	0	0	0	0	0	0	0	0	0	0	0	0	ERV
NW_018343963.1:16097469-16097475	LOC110205291	12410	-	0	0	0	0	66	86	0	0	0	0	0	0	0	0	0	0	0	0	0	0	ERV
NW_018343963.1:16226678-16226691	MAN1B1	-498	-	0	0	37	83	0	0	0	0	0	0	0	0	0	0	54	72	0	0	47	30	ERV	Shared
NW_018343963.1:19182389-19182394	GPSM1	0	+	0	0	0	0	0	0	0	0	0	0	131	83	70	99	92	99	0	0	58	73	ERV	Shared
NW_018343963.1:19865013-19865018	LOC110205351	1165	-	0	0	0	87	0	0	0	0	0	0	0	0	0	0	0	0	0	0	0	0	Somatic	Tumour
NW_018343963.1:19865331-19865337	LOC110205351	846	-	0	0	0	0	0	0	0	0	0	0	0	0	56	79	0	0	0	0	0	0	ERV
NW_018343963.1:19869356-19869359	LOC110205351	0	-	0	0	0	0	0	0	0	0	0	0	0	0	0	0	0	0	0	0	0	4	Somatic	Tumour
NW_018343964.1:748325-748329	LOC110205429	-62594	+	0	0	0	0	0	0	0	0	0	0	0	0	0	0	0	0	14	8	0	0	ERV	LowCov
NW_018343964.1:1863029-1863034	CHRM3	0	+	0	0	0	0	0	0	66	42	0	0	0	0	93	76	0	0	0	0	0	0	ERV	Shared					CHRM3
NW_018343964.1:3461757-3461768	RGS7	0	-	0	0	0	0	0	0	0	0	21	35	0	0	0	0	0	0	0	0	0	0	ERV				RGS7		RGS7
NW_018343964.1:4821127-4821132	LOC110205469	40674	+	0	0	0	0	0	0	0	0	44	58	0	0	0	0	0	0	0	0	0	0	ERV
NW_018343964.1:5084635-5084640	CEP170	155959	-	0	0	0	0	0	0	0	0	40	28	0	0	0	0	0	0	0	0	0	0	ERV
NW_018343964.1:7342777-7342789	LOC110205418	6546	+	0	0	0	0	0	0	0	0	0	0	0	0	0	0	0	0	61	40	0	0	ERV
NW_018343964.1:7368918-7368924	LOC110205418	-5608	+	0	0	0	0	0	0	0	0	0	0	0	0	0	0	35	38	0	0	48	51	ERV	Group
NW_018343964.1:7909103-7909108	KIF26B	0	+	0	0	0	0	0	0	0	32	0	0	0	0	0	0	0	0	0	0	0	0	Somatic	Tumour						KIF26B
NW_018343964.1:12570748-12570753	DNAH14	0	-	0	0	0	0	0	0	89	52	0	0	0	0	0	0	0	0	0	0	0	0	ERV							DNAH14
NW_018343964.1:15511523-15511528	TRNAT-UGU	1624	-	0	0	0	0	0	0	0	0	0	0	0	0	45	10	0	0	0	0	0	0	ERV
NW_018343964.1:20996561-20996566	SPATA17	0	-	0	0	0	0	0	0	0	0	0	0	0	0	0	0	0	0	124	79	0	0	ERV
NW_018343965.1:2076462-2076463	LOC110205604	24129	-	0	0	0	0	0	0	0	0	0	0	0	0	0	0	10	0	0	0	0	0	Somatic	Healthy
NW_018343965.1:4510447-4510452	LOC110205673	0	+	0	0	0	0	0	0	0	0	0	0	0	0	92	88	0	0	0	0	0	0	ERV
NW_018343965.1:5152139-5152144	LOC110205681	-31922	+	0	0	0	0	0	0	0	0	0	0	0	5	0	0	0	0	0	0	0	0	Somatic	Tumour
NW_018343965.1:7244761-7244766	TIMP3	0	+	0	0	0	0	0	0	0	0	5	5	0	0	0	0	0	0	0	0	0	0	ERV	LowCov			TIMP3
NW_018343965.1:8147875-8147884	LARGE1	0	-	0	0	0	0	0	0	0	0	0	0	0	0	111	119	0	0	0	0	0	0	ERV
NW_018343965.1:10890388-10890393	MPST	-320	+	0	0	0	0	0	0	0	0	0	0	131	115	0	0	0	0	0	0	0	0	ERV
NW_018343965.1:16128736-16128741	LOC110205866	0	-	0	0	0	0	0	0	0	0	0	0	0	9	0	0	0	0	0	0	0	0	Somatic	Tumour
NW_018343966.1:258531-258535	CELA3B	-2758	+	0	0	0	0	0	0	0	0	0	0	133	100	0	0	0	0	0	0	0	0	ERV
NW_018343966.1:278007-278012	LOC110205999	3108	+	0	0	0	0	0	0	0	0	0	0	40	17	0	0	0	0	0	0	0	0	ERV
NW_018343966.1:2068667-2068669	ASAP3	0	-	0	0	0	0	0	0	0	0	0	0	0	10	0	0	0	0	0	0	0	0	Somatic	Tumour
NW_018343966.1:10557649-10557654	NKAIN1	12263	-	34	35	0	0	0	0	0	0	0	0	0	0	0	0	0	0	0	0	0	0	ERV
NW_018343966.1:16108083-16108089	NFYC	0	-	0	0	0	0	0	0	28	0	0	0	0	0	0	0	0	0	0	0	0	0	Somatic	Healthy
NW_018343966.1:16729484-16729489	LOC110206307	-6702	-	8	0	0	0	0	0	0	0	0	0	0	0	0	0	0	0	0	0	0	0	Somatic	Healthy
NW_018343966.1:17985450-17985454	LOC110205992	139597	+	0	0	0	0	0	0	84	58	57	46	0	0	0	0	0	0	0	0	0	0	ERV	Group
NW_018343967.1:677060-677064	LCLAT1	0	-	28	27	0	0	0	0	0	0	0	0	0	0	0	0	0	0	0	0	0	0	ERV
NW_018343967.1:3451040-3451045	PLB1	-9355	-	0	0	0	0	0	0	0	0	0	0	131	136	96	78	0	0	0	0	0	0	ERV	Group
NW_018343967.1:6962608-6962613	ASXL2	-9484	+	0	0	0	0	0	0	0	0	0	0	0	0	0	0	60	53	0	0	20	56	ERV	Group			ASXL2		ASXL2
NW_018343967.1:8814307-8814312	EPHX2	586	+	0	0	0	0	58	89	0	0	0	0	0	0	0	0	0	0	0	0	0	0	ERV
NW_018343967.1:9211621-9211633	CCDC25	0	-	0	0	0	0	0	0	0	0	0	0	0	0	0	0	40	35	159	109	26	37	ERV	Group
NW_018343967.1:10236611-10236616	ACTR1B	-24007	-	0	0	0	0	57	50	0	0	0	0	0	0	0	0	0	0	0	0	0	0	ERV
NW_018343967.1:13935038-13935039	NCOA3	0	+	0	0	0	11	0	0	0	0	0	0	0	0	0	0	0	0	0	0	0	0	Somatic	Tumour			NCOA3		NCOA3
NW_018343967.1:17275401-17275404	RIPOR3	0	-	0	0	0	0	0	0	0	0	0	0	0	4	0	0	0	0	0	0	0	0	Somatic	Tumour
NW_018343967.1:18215088-18215093	NFATC2	0	-	0	0	0	0	0	0	0	0	0	0	0	11	0	0	0	0	0	0	0	0	Somatic	Tumour			NFATC2
NW_018343967.1:22916793-22916799	CBLN4	13708	-	0	0	0	0	0	0	0	0	59	53	0	0	0	0	0	0	0	0	0	0	ERV
NW_018343968.1:5496345-5496347	XPR1	0	+	0	0	0	0	0	0	0	0	0	0	0	0	0	0	0	0	0	0	6	0	Somatic	Healthy
NW_018343968.1:9806616-9806621	CUNH1orf21	0	+	0	0	0	96	0	0	0	0	0	0	0	0	0	0	0	0	0	0	0	0	Somatic	Tumour
NW_018343968.1:11237084-11237089	HMCN1	0	+	0	0	0	0	0	0	0	0	0	0	0	0	0	0	46	66	0	0	14	29	ERV	Group					HMCN1	HMCN1
NW_018343969.1:7982696-7982704	RELN	0	-	0	0	0	0	0	0	0	0	37	38	0	0	0	0	0	0	0	0	0	0	ERV						RELN	RELN
NW_018343970.1:2751218-2751223	LRP1B	0	-	0	0	0	0	77	91	0	0	0	0	0	0	0	0	0	0	0	0	0	0	ERV			LRP1B	LRP1B		LRP1B	LRP1B
NW_018343970.1:2928027-2928032	LRP1B	0	-	13	14	0	0	0	0	0	0	0	0	92	103	0	0	0	0	0	0	0	0	ERV	Shared		LRP1B	LRP1B		LRP1B	LRP1B
NW_018343970.1:5137664-5137669	ARHGAP15	0	+	0	0	0	0	0	0	0	0	0	0	6	5	0	0	0	0	0	0	0	0	ERV	LowCov					ARHGAP15
NW_018343970.1:5838536-5838541	GTDC1	48063	-	0	0	0	0	0	85	0	0	0	0	0	0	0	0	0	0	0	0	0	0	Somatic	Tumour
NW_018343970.1:5861144-5861149	GTDC1	25455	-	0	0	0	0	0	72	0	0	0	0	0	0	0	0	0	0	0	0	0	0	Somatic	Tumour
NW_018343970.1:8058077-8058081	LOC110207081	-102255	+	0	0	0	0	0	0	0	15	0	0	0	0	0	0	0	0	0	0	0	0	Somatic	Tumour
NW_018343970.1:11532649-11532657	LOC110207097	-49289	-	0	0	54	114	121	109	0	0	0	0	0	0	0	0	0	0	0	0	0	0	ERV	Group
NW_018343970.1:12280405-12280410	LYPD6B	0	+	0	0	0	0	0	0	0	0	0	0	0	4	0	0	0	0	0	0	0	0	Somatic	Tumour	CDS (alt exon)
NW_018343970.1:15602465-15602471	TRIM29	-9775	-	0	0	0	0	0	0	0	0	0	0	113	78	0	0	33	59	204	139	19	39	ERV	Shared
NW_018343970.1:20060039-20060044	LOC110207106	296	-	0	0	0	0	0	0	0	0	0	0	0	0	0	0	23	67	236	171	37	59	ERV	Group
NW_018343970.1:20073080-20073087	LOC110207106	-11793	-	0	0	48	93	0	0	0	0	0	0	0	0	0	0	0	0	0	0	0	0	ERV
NW_018343970.1:20079970-20079975	TMEM225	15993	-	0	0	0	45	0	0	0	0	0	0	0	0	0	0	0	0	0	0	0	0	Somatic	Tumour
NW_018343971.1:146905-146910	LMX1B	0	+	0	0	0	0	0	0	0	0	9	8	0	0	0	0	0	0	0	0	0	0	ERV	LowCov
NW_018343971.1:1473797-1473800	LOC110207382	11754	+	0	0	0	0	0	0	0	0	51	51	0	0	0	0	0	0	0	0	0	0	ERV
NW_018343971.1:3758327-3758332	CHST8	0	-	0	0	0	0	7	0	0	0	0	0	0	0	0	0	0	0	0	0	0	0	Somatic	Healthy
NW_018343971.1:11683229-11683234	GPT2	4365	+	0	0	0	0	73	92	0	0	0	0	0	0	0	0	0	0	0	0	0	0	ERV
NW_018343971.1:13096003-13096004	LONP2	0	+	0	0	0	0	0	0	25	18	27	11	28	42	0	0	0	0	0	0	0	0	ERV	Shared
NW_018343971.1:18596780-18596785	CHD9	116979	+	0	0	0	0	0	0	0	0	0	0	0	0	0	0	0	0	0	0	27	27	ERV				CHD9	CHD9	CHD9	CHD9
NW_018343971.1:20173672-20173677	LOC110207357	-172881	-	0	0	0	0	0	0	0	0	0	0	0	0	0	0	0	0	0	0	22	51	ERV
NW_018343972.1:4420134-4420139	UNC5D	0	-	0	0	0	0	70	84	0	0	0	0	0	0	0	0	0	0	0	0	0	0	ERV							UNC5D
NW_018343972.1:6561952-6561957	LOC110207603	603845	-	0	0	0	0	0	0	0	0	70	57	0	0	0	0	0	0	0	0	0	0	ERV
NW_018343972.1:7206285-7206290	LOC110207603	0	-	0	0	0	0	65	86	0	0	0	0	0	0	0	0	0	0	0	0	0	0	ERV
NW_018343972.1:7384130-7384145	GREB1	7564	+	0	0	0	0	0	0	0	0	0	0	0	0	0	0	21	25	0	0	0	0	ERV				GREB1			GREB1
NW_018343972.1:10088626-10088629	PRNP	18227	+	0	0	0	0	0	0	6	0	0	0	0	0	0	0	0	0	0	0	0	0	Somatic	Healthy
NW_018343972.1:10295953-10295965	RASSF2	0	-	0	0	0	0	0	0	0	32	0	0	0	0	0	0	0	0	0	0	0	0	Somatic	Tumour			RASSF2
NW_018343972.1:10595307-10595311	LOC110207634	-16576	-	0	0	52	101	0	0	0	0	0	0	0	0	0	0	0	0	0	0	0	0	ERV
NW_018343972.1:11189104-11189106	ANTXR1	0	+	0	0	8	0	0	0	0	0	0	0	0	0	0	0	0	0	0	0	0	0	Somatic	Healthy					ANTXR1
NW_018343972.1:15198289-15198290	LOC110207548	0	+	0	0	0	0	0	0	82	42	0	0	0	0	0	0	0	0	0	0	0	0	ERV
NW_018343972.1:15663610-15663620	LOC110207673	-97071	+	0	0	0	0	0	0	0	0	24	28	0	0	0	0	0	0	0	0	0	0	ERV
NW_018343972.1:16628668-16628671	SPRED2	35875	+	0	0	0	0	0	0	0	0	0	0	0	36	0	0	0	0	0	0	0	0	Somatic	Tumour
NW_018343972.1:17460276-17460281	LOC110207686	-4920	+	0	0	0	0	0	0	0	0	0	0	0	9	0	0	0	0	0	0	0	0	Somatic	Tumour
NW_018343972.1:20495792-20495797	COMMD1	0	-	32	38	0	0	0	0	0	0	0	0	0	0	0	0	0	0	0	0	0	0	ERV			COMMD1
NW_018343973.1:3238888-3238893	NAPG	3457	+	0	0	0	0	0	0	84	39	39	63	0	0	0	0	0	0	0	0	0	0	ERV	Group
NW_018343973.1:7720841-7720846	LOC110207760	185460	-	0	0	60	167	85	85	0	0	0	0	0	0	0	0	0	0	0	0	0	0	ERV	Group
NW_018343974.1:5560285-5560291	CELF4	0	-	0	0	0	0	0	0	111	51	53	48	0	0	0	0	0	0	0	0	0	0	ERV	Group
NW_018343974.1:20254608-20254616	ZBTB7C	-18464	-	0	0	0	0	0	0	0	0	0	0	0	0	0	0	38	47	0	0	0	0	ERV
NW_018343975.1:3323107-3323108	FSTL1	-51062	-	0	0	0	0	0	0	0	0	37	24	0	0	0	0	0	0	0	0	0	0	ERV
NW_018343975.1:6323651-6323656	SEMA5B	0	-	0	0	0	0	0	0	0	0	0	0	0	0	0	0	67	77	188	120	0	0	ERV	Group			SEMA5B			SEMA5B
NW_018343975.1:9157324-9157330	ITGB5	0	-	0	0	0	0	0	0	0	0	8	14	0	0	0	0	0	0	0	0	0	0	ERV	LowCov
NW_018343975.1:13021524-13021529	LOC110208250	6182	-	0	0	0	0	0	0	0	0	0	0	0	0	0	0	0	0	0	0	22	50	ERV
NW_018343975.1:13528227-13528233	KY	-53708	-	4	18	0	0	0	0	0	0	0	0	0	0	0	0	0	0	0	0	0	0	ERV	metastatic?					KY
NW_018343975.1:14405990-14406004	EPHB1	0	+	0	0	0	0	0	0	0	0	0	0	0	0	0	0	0	0	0	0	23	39	ERV						EPHB1	EPHB1
NW_018343975.1:17407544-17407550	SOX14	-65949	+	0	0	0	0	0	0	0	0	0	0	0	0	0	0	0	0	0	0	26	41	ERV
NW_018343975.1:18183959-18183967	ESYT3	0	+	0	0	0	0	0	0	0	0	50	46	0	0	0	0	0	0	0	0	0	0	ERV
NW_018343975.1:19389316-19389322	LOC110208257	-2811	+	0	0	0	0	50	69	0	0	0	0	0	0	0	0	0	0	0	0	0	0	ERV
NW_018343976.1:1269947-1269952	LOC110208265	-37505	-	0	0	0	0	0	0	0	0	0	0	0	0	0	0	0	0	104	71	0	0	ERV
NW_018343976.1:6274677-6274680	LIN52	0	-	0	0	0	0	0	0	0	27	0	0	0	0	0	0	0	0	0	0	0	0	Somatic	Tumour
NW_018343976.1:8824794-8824799	RGS6	0	-	0	0	0	0	0	0	0	0	46	37	0	0	0	0	0	0	0	0	0	0	ERV						RGS6
NW_018343976.1:10444551-10444556	LOC110208263	12823	-	0	0	0	0	9	0	0	0	0	0	0	0	0	0	0	0	0	0	0	0	Somatic	Healthy
NW_018343976.1:12051265-12051270	KLHL28	0	+	0	0	0	0	0	0	0	0	0	0	0	0	79	91	0	0	0	0	0	0	ERV
NW_018343976.1:16131707-16131712	LOC110208469	-36972	-	0	0	0	0	0	0	0	0	0	0	0	0	85	77	0	0	0	0	0	0	ERV
NW_018343976.1:17640445-17640452	SIX6	-21628	+	0	0	0	0	0	0	0	0	0	0	118	88	0	0	0	0	0	0	0	0	ERV
NW_018343976.1:18678788-18678795	PRKCH	0	+	0	0	0	0	0	0	0	0	0	0	0	10	0	0	0	0	0	0	0	0	Somatic	Tumour
NW_018343976.1:19138508-19138514	LOC110208445	0	-	0	0	0	0	0	0	0	0	0	0	0	14	0	0	0	0	0	0	0	0	Somatic	Tumour
NW_018343977.1:6658954-6658960	MTHFD1L	0	+	31	27	0	0	0	0	0	0	0	0	0	0	0	0	0	0	0	0	0	0	ERV
NW_018343977.1:11602330-11602336	TIAM2	0	+	0	0	57	145	0	0	0	0	0	0	0	0	0	0	0	0	0	0	0	0	ERV							TIAM2
NW_018343977.1:11612776-11612781	TIAM2	0	+	0	0	116	164	0	0	0	0	0	0	0	0	0	0	0	0	0	0	0	0	ERV							TIAM2
NW_018343977.1:11613042-11613047	TIAM2	0	+	0	0	0	0	0	0	0	0	0	0	0	11	0	0	0	0	0	0	0	0	Somatic	Tumour						TIAM2
NW_018343977.1:14402224-14402230	ZDHHC14	0	+	0	0	0	0	0	0	0	0	0	0	0	0	80	88	0	0	0	0	0	0	ERV			ZDHHC14	ZDHHC14
NW_018343977.1:21529544-21529551	LOC110208631	0	+	0	0	0	0	0	0	37	10	0	0	85	62	0	0	0	0	0	0	0	0	ERV	Shared
NW_018343978.1:518451-518457	LOC110208674	-51203	-	14	29	59	80	0	0	0	0	0	0	0	0	0	0	0	0	0	0	0	0	ERV	Shared
NW_018343978.1:2849036-2849041	MYLIP	102011	+	0	0	0	0	0	0	0	0	0	0	0	0	42	31	0	0	0	0	0	0	ERV
NW_018343978.1:2850110-2850115	MYLIP	100937	+	0	0	0	0	0	0	0	0	74	90	0	0	0	0	0	0	0	0	0	0	ERV
NW_018343978.1:2867366-2867371	MYLIP	83681	+	0	0	0	0	80	78	0	0	0	0	0	0	0	0	0	0	0	0	0	0	ERV
NW_018343978.1:3377561-3377570	ATXN1	0	-	0	0	0	0	0	0	0	0	10	13	0	0	0	0	0	0	0	0	0	0	ERV	LowCov					ATXN1
NW_018343978.1:10193429-10193434	LOC110208772	96008	+	0	0	52	76	0	0	0	0	0	0	0	0	0	0	0	0	0	0	0	0	ERV
NW_018343978.1:16772446-16772451	LOC110208670	104744	-	0	0	0	0	0	0	0	0	0	0	2	5	0	0	0	0	0	0	0	0	ERV	LowCov
NW_018343979.1:8191825-8191836	RSPO3	385339	+	0	0	0	0	0	0	91	45	0	0	0	0	0	0	0	0	0	0	0	0	ERV				RSPO3
NW_018343979.1:11423468-11423473	LAMA2	0	+	0	0	0	0	0	0	0	0	0	0	0	0	0	0	52	67	0	0	0	0	ERV					LAMA2	LAMA2	LAMA2
NW_018343979.1:13524319-13524324	LOC110208870	0	+	0	0	0	0	0	0	0	0	0	0	0	0	104	100	0	0	0	0	0	0	ERV		3' UTR
NW_018343979.1:13693628-13693629	LOC110208806	-39950	+	19	24	0	0	0	0	0	0	0	0	0	0	0	0	0	0	0	0	0	0	ERV
NW_018343979.1:15512418-15512428	LOC110208895	0	+	0	0	0	0	0	0	77	35	0	0	0	0	0	0	0	0	0	0	0	0	ERV
NW_018343979.1:18306669-18306671	MYB	434	+	0	0	0	0	0	0	0	0	0	0	0	0	5	18	0	0	0	0	0	0	ERV	LowCov		MYB	MYB	MYB
NW_018343979.1:18435185-18435190	AHI1	2534	-	0	0	0	0	0	28	0	0	0	0	0	0	0	0	0	0	0	0	0	0	Somatic	Tumour		AHI1	AHI1
NW_018343979.1:18479923-18479928	AHI1	0	-	0	0	0	0	0	0	0	0	0	0	0	0	7	48	0	0	0	0	0	0	ERV			AHI1	AHI1
NW_018343979.1:18600145-18600150	AHI1	0	-	0	0	0	0	0	0	0	0	28	48	0	0	0	0	0	0	0	0	0	0	ERV			AHI1	AHI1
NW_018343979.1:18606306-18606311	AHI1	0	-	22	23	0	0	0	0	0	0	0	0	0	0	0	0	0	0	0	0	0	0	ERV			AHI1	AHI1
NW_018343979.1:18618425-18618431	AHI1	0	-	0	0	0	0	0	0	5	0	0	0	0	0	0	0	0	0	0	0	0	0	Somatic	Healthy		AHI1	AHI1
NW_018343979.1:19723082-19723083	BCLAF1	-20265	-	0	0	0	0	0	0	0	0	0	0	43	19	9	8	13	8	0	0	6	8	ERV	Shared			BCLAF1	BCLAF1	BCLAF1	BCLAF1
NW_018343980.1:1122679-1122680	KCNH8	0	-	0	0	0	0	0	0	0	0	54	58	0	0	0	0	0	0	0	0	0	0	ERV							KCNH8
NW_018343980.1:1979824-1979833	SATB1	292428	+	0	0	0	0	0	0	0	7	0	0	0	0	0	0	0	0	0	0	0	0	Somatic	Tumour		SATB1	SATB1
NW_018343980.1:2619411-2619416	LOC110209041	3094	-	0	0	0	0	0	4	0	0	0	0	0	0	0	0	0	0	0	0	0	0	Somatic	Tumour
NW_018343980.1:3968444-3968445	LOC110209205	70362	-	0	0	0	0	0	0	0	0	0	0	13	20	0	0	0	0	0	0	0	0	ERV
NW_018343980.1:7902195-7902206	TMEM108	0	+	0	0	0	0	0	0	0	0	0	0	0	0	0	0	0	0	0	0	30	44	ERV
NW_018343980.1:8486690-8486696	LOC110209089	0	-	0	0	0	0	0	9	0	0	0	0	0	0	0	0	0	0	0	0	0	0	Somatic	Tumour
NW_018343980.1:8802490-8802495	FYCO1	0	+	0	0	0	0	0	0	0	0	0	0	30	26	0	0	0	0	0	0	0	0	ERV
NW_018343980.1:14181815-14181820	CDK6	0	+	0	0	0	64	0	0	0	0	0	0	0	0	0	0	0	0	0	0	0	0	Somatic	Tumour		CDK6	CDK6
NW_018343980.1:16891676-16891683	STEAP1	-165056	-	0	0	0	0	0	0	0	0	26	26	0	0	0	0	0	0	0	0	0	0	ERV				STEAP1
NW_018343981.1:13505844-13505849	LOC110209227	-21913	+	0	0	117	228	64	81	0	0	0	0	0	0	0	0	0	0	0	0	0	0	ERV	Group
NW_018343981.1:13682379-13682384	CREG2	0	-	0	0	0	0	0	0	0	0	46	49	0	0	0	0	0	0	0	0	0	0	ERV
NW_018343981.1:14390072-14390077	MAP4K4	-1031	+	57	62	157	272	75	80	79	43	53	39	0	0	0	0	0	0	0	0	0	0	ERV	Shared
NW_018343981.1:20094572-20094578	ST6GAL2	0	-	0	0	0	0	0	0	0	0	0	0	68	36	0	0	0	0	0	0	0	0	ERV						ST6GAL2
NW_018343981.1:20154110-20154113	ST6GAL2	-742	-	0	0	0	0	0	0	0	0	0	0	0	0	40	70	0	0	0	0	0	0	ERV						ST6GAL2
NW_018343982.1:1203729-1203734	ITPRIP	-3266	-	0	0	0	0	74	77	0	0	0	0	0	0	0	0	0	0	0	0	0	0	ERV
NW_018343982.1:15900312-15900314	LOC110209560	0	-	0	0	0	0	0	0	0	0	0	0	0	0	48	44	0	0	0	0	0	0	ERV
NW_018343982.1:17580715-17580723	TIAL1	-14041	-	0	0	0	0	49	68	0	0	0	0	0	0	0	0	0	0	0	0	0	0	ERV
NW_018343983.1:11783015-11783031	CCNI	0	+	0	0	0	0	0	0	0	0	0	0	0	0	0	0	0	0	58	35	0	0	ERV
NW_018343983.1:12466284-12466289	LOC110209655	14340	+	0	0	0	0	0	0	0	0	0	0	0	0	0	0	0	0	92	59	0	0	ERV
NW_018343983.1:13827130-13827135	SCARB2	0	+	0	0	0	0	0	0	0	0	0	0	0	0	96	109	0	0	0	0	0	0	ERV			SCARB2
NW_018343984.1:2743710-2743717	LOC110209994	-24220	+	0	0	0	0	0	0	0	0	0	0	130	95	0	0	0	0	0	0	0	0	ERV
NW_018343985.1:5705591-5705596	KPNA4	8002	+	0	0	0	0	44	87	0	0	0	0	0	0	0	0	0	0	0	0	0	0	ERV
NW_018343985.1:7378028-7378030	LOC110210206	84862	+	0	0	0	0	0	0	78	50	0	0	0	0	0	0	0	0	0	0	0	0	ERV
NW_018343985.1:9036627-9036633	LOC110210098	0	-	24	46	0	0	0	0	0	0	0	0	0	0	0	0	0	0	0	0	0	0	ERV
NW_018343985.1:9144357-9144362	LOC110210102	0	-	0	0	0	0	0	0	0	0	0	0	0	0	0	0	53	45	125	72	33	27	ERV	Group	lncRNA exon
NW_018343985.1:13807705-13807707	MBNL1	0	-	0	0	0	0	0	0	0	0	0	0	0	11	0	0	0	0	0	0	0	0	Somatic	Tumour		MBNL1
NW_018343985.1:13875714-13875715	MBNL1	0	-	0	0	0	0	0	0	0	0	0	0	4	9	0	0	0	0	0	0	0	0	ERV	LowCov		MBNL1
NW_018343985.1:15121721-15121725	CUNH2orf54	-2129	-	0	0	0	0	0	0	0	0	0	0	0	0	0	0	48	39	0	0	0	0	ERV
NW_018343985.1:15798764-15798769	FARP2	0	+	0	0	0	0	0	0	0	0	24	54	0	0	0	0	0	0	0	0	0	0	ERV
NW_018343985.1:17218807-17218885	LOC110210187	-216981	+	0	0	0	38	0	0	0	0	0	0	0	0	0	0	0	0	0	0	0	0	Somatic	Tumour
NW_018343985.1:17238786-17238791	LPP	222740	+	0	0	0	91	0	0	0	0	0	0	0	0	0	0	0	0	0	0	0	0	Somatic	Tumour		LPP	LPP
NW_018343986.1:1743000-1743004	CDH1	0	+	0	0	0	0	0	0	0	0	0	0	0	11	0	0	0	0	0	0	0	0	Somatic	Tumour
NW_018343986.1:3811856-3811862	CBFA2T3	0	+	0	0	0	0	0	17	0	0	0	0	0	0	0	0	0	0	0	0	0	0	Somatic	Tumour		CBFA2T3	CBFA2T3
NW_018343986.1:12454433-12454438	SMPD3	0	+	0	0	0	0	0	0	0	0	0	0	0	0	0	0	0	0	122	81	0	0	ERV
NW_018343986.1:12870405-12870410	LOC110210376	-18711	+	0	0	0	0	0	0	0	0	0	0	0	0	0	0	0	0	67	40	0	0	ERV
NW_018343986.1:15960472-15960478	PDP2	-20154	-	0	0	0	0	0	0	0	0	0	0	137	110	0	0	0	0	0	0	0	0	ERV
NW_018343987.1:2204248-2204253	LRRC32	-53986	+	0	0	0	0	0	0	0	0	0	0	3	14	0	0	0	0	0	0	0	0	ERV	LowCov
NW_018343987.1:2680137-2680142	LOC110210717	-81839	+	0	0	0	0	0	0	25	0	0	0	0	0	0	0	0	0	0	0	0	0	Somatic	Healthy
NW_018343987.1:6180392-6180403	MRPL48	2183	-	0	0	0	0	0	0	95	31	0	0	0	0	50	49	0	0	0	0	0	0	ERV	Shared
NW_018343987.1:8272048-8272053	LOC110210622	-5653	-	0	0	0	82	0	0	0	0	0	0	0	0	0	0	0	0	0	0	0	0	Somatic	Tumour
NW_018343987.1:8279607-8279608	LOC110210622	-13212	-	0	0	0	0	0	0	0	0	0	0	6	11	0	0	0	0	0	0	0	0	ERV	LowCov
NW_018343987.1:8507044-8507050	LOC110210756	-7557	+	0	0	0	0	0	0	0	0	0	0	0	0	65	77	0	0	0	0	0	0	ERV
NW_018343987.1:9751014-9751019	APOA4	2532	+	0	0	0	0	56	61	0	0	0	0	0	0	0	0	0	0	0	0	0	0	ERV
NW_018343987.1:11095293-11095300	LOC110210747	-86219	+	0	0	0	0	48	59	0	0	0	0	0	0	0	0	0	0	0	0	0	0	ERV
NW_018343988.1:3300544-3300550	IL15	-30131	-	0	11	0	0	0	0	0	0	0	0	0	0	0	0	0	0	0	0	0	0	Somatic	Tumour		IL15
NW_018343988.1:4285569-4285574	MGAT4D	0	+	29	43	0	0	0	0	0	0	0	0	0	0	0	0	0	0	0	0	0	0	ERV
NW_018343988.1:5986244-5986248	IL1RAPL1	0	-	0	0	0	0	0	0	0	0	30	22	0	0	0	0	0	0	0	0	0	0	ERV
NW_018343988.1:12959427-12959432	PTCHD1	124709	-	0	0	0	0	72	86	0	0	0	0	0	0	0	0	0	0	0	0	0	0	ERV
NW_018343988.1:17890082-17890085	SH3KBP1	0	+	0	0	0	51	0	0	0	0	0	0	0	0	0	0	0	0	0	0	0	0	Somatic	Tumour
NW_018343989.1:7927584-7927589	FAM19A2	0	-	0	0	51	91	0	0	50	24	0	0	0	0	0	0	0	0	0	0	0	0	ERV	Shared
NW_018343989.1:9994768-9994782	CUNH12orf66	18840	-	0	0	0	0	0	0	53	22	0	0	0	0	0	0	0	0	0	0	0	0	ERV
NW_018343989.1:13057915-13057920	LOC110211035	156792	+	0	0	0	0	158	146	0	0	0	0	0	0	0	0	0	0	0	0	0	0	ERV
NW_018343990.1:6720259-6720268	LOC110211197	71325	+	0	0	0	0	0	0	0	0	0	0	0	0	0	0	0	0	80	54	0	0	ERV
NW_018343990.1:17332611-17332616	LOC110211188	-7651	+	0	0	0	0	0	0	89	54	0	0	0	0	0	0	0	0	0	0	0	0	ERV
NW_018343991.1:2755584-2755589	LOC110211318	169704	-	0	0	0	94	0	0	0	0	0	0	0	0	0	0	0	0	0	0	0	0	Somatic	Tumour
NW_018343991.1:6139506-6139509	ASTN2	0	+	0	0	0	0	0	0	0	0	0	0	0	0	0	0	0	5	0	0	0	0	Somatic	Tumour			ASTN2		ASTN2	ASTN2
NW_018343991.1:13252451-13252459	TGM2	0	+	0	0	0	0	0	0	22	2	0	0	0	0	0	0	0	0	0	0	0	0	ERV	LowCov			TGM2
NW_018343991.1:13513002-13513009	VSTM2L	0	-	28	25	0	0	0	0	0	0	0	0	0	0	0	0	0	0	0	0	0	0	ERV
NW_018343991.1:13892344-13892350	CTNNBL1	-34444	-	0	0	72	114	67	84	90	40	53	43	0	0	79	78	0	0	0	0	0	0	ERV	Shared
NW_018343992.1:5372270-5372275	ABCB11	0	-	0	0	0	0	0	0	0	0	0	0	0	0	0	0	0	0	0	0	17	39	ERV						ABCB11
NW_018343992.1:9136641-9136646	LOC110211501	-80340	-	0	0	54	126	0	0	0	0	0	0	0	0	0	0	0	0	0	0	0	0	ERV
NW_018343992.1:14359023-14359028	LOC110211483	703	+	0	0	0	0	0	24	0	0	0	0	0	0	0	0	0	0	0	0	0	0	Somatic	Tumour
NW_018343992.1:15426399-15426405	PDE11A	0	-	26	48	0	0	0	0	0	0	0	0	0	0	0	0	0	0	0	0	0	0	ERV				PDE11A
NW_018343992.1:15786879-15786920	PDE11A	0	-	0	0	0	0	80	87	0	0	0	0	0	0	0	0	0	0	0	0	0	0	ERV				PDE11A
NW_018343992.1:15855065-15855072	PDE11A	0	-	31	38	0	0	0	0	0	0	0	0	0	0	0	0	0	0	0	0	0	0	ERV				PDE11A
NW_018343992.1:16125986-16125998	OSBPL6	0	+	0	0	0	0	0	0	0	0	0	0	0	0	0	0	50	30	0	0	24	30	ERV	Group
NW_018343993.1:21093-21102	LOC110211654	0	-	0	0	0	0	0	0	0	0	0	0	0	0	61	63	0	0	0	0	0	0	ERV
NW_018343993.1:3747357-3747369	FSTL4	0	-	0	0	49	76	0	0	0	0	0	0	0	0	0	0	0	0	0	0	0	0	ERV
NW_018343993.1:4533381-4533386	LOC110211725	605	+	0	0	0	0	0	0	0	0	0	0	0	14	0	0	0	0	0	0	0	0	Somatic	Tumour
NW_018343993.1:4558969-4558974	LOC110211725	-10518	+	0	0	0	0	0	0	0	0	0	0	0	0	59	73	0	0	0	0	0	0	ERV
NW_018343993.1:4892798-4892800	CDKL3	32058	-	22	32	0	0	0	0	0	0	0	0	0	0	0	0	0	0	0	0	0	0	ERV			CDKL3
NW_018343993.1:5168063-5168068	LOC110211659	3051	+	0	0	0	0	0	0	0	0	0	0	0	8	0	0	0	0	0	0	0	0	Somatic	Tumour
NW_018343993.1:7686034-7686035	LOC110211644	-3579	-	0	0	0	0	0	0	0	0	4	14	0	0	0	0	0	0	0	0	0	0	ERV	LowCov
NW_018343993.1:7935497-7935500	SMAD5	201	+	0	0	0	0	0	0	0	0	39	24	0	0	0	0	0	0	0	0	0	0	ERV			SMAD5
NW_018343993.1:9691043-9691048	SPOCK1	0	-	0	0	0	0	0	0	0	0	0	0	0	0	0	0	60	62	0	0	0	0	ERV
NW_018343993.1:9741346-9741349	SPOCK1	0	-	0	0	0	0	0	0	28	13	0	0	0	0	0	0	0	0	0	0	0	0	ERV
NW_018343993.1:9748936-9748941	SPOCK1	0	-	0	0	0	0	0	0	0	0	44	55	0	0	0	0	0	0	0	0	0	0	ERV
NW_018343993.1:9780702-9780708	SPOCK1	0	-	0	0	0	0	0	0	0	0	0	0	0	0	66	96	0	0	0	0	0	0	ERV
NW_018343993.1:9856264-9856270	SPOCK1	-14024	-	0	0	0	0	0	0	0	0	0	0	145	129	0	0	0	0	0	0	0	0	ERV
NW_018343993.1:10391381-10391387	GPR132	12902	-	0	0	0	0	0	0	0	0	0	0	0	0	0	0	0	0	52	38	29	15	ERV	Group
NW_018343993.1:11930398-11930415	SAMD4A	-21214	+	0	0	0	0	0	0	0	0	0	0	0	0	0	0	0	0	0	0	40	58	ERV
NW_018343993.1:12018146-12018160	GCH1	0	-	0	0	55	86	70	77	0	0	0	0	0	0	0	0	0	0	0	0	0	0	ERV	Group
NW_018343994.1:0-1	KIRREL	33713	-	0	0	0	0	0	0	0	0	0	0	19	18	0	0	0	0	0	0	0	0	ERV
NW_018343994.1:641077-641082	LOC110211827	5609	+	0	0	0	0	0	0	0	0	0	0	0	0	100	109	0	0	0	0	0	0	ERV
NW_018343994.1:1340518-1340520	PRCC	0	-	0	0	22	43	0	0	0	0	0	0	0	0	0	0	0	0	0	0	0	0	ERV				PRCC
NW_018343994.1:1806604-1806609	LOC110211831	0	-	0	0	0	0	0	0	0	0	0	0	0	0	0	0	0	0	0	0	7	0	Somatic	Healthy
NW_018343994.1:2307634-2307640	LOC110211939	0	-	0	0	0	0	0	0	91	43	0	0	0	0	0	0	0	0	0	0	0	0	ERV
NW_018343994.1:3355095-3355101	PMVK	-38932	+	0	0	0	0	0	0	0	0	0	0	0	0	54	69	0	0	0	0	0	0	ERV
NW_018343994.1:3551510-3551515	KCNN3	0	+	0	0	0	0	3	76	0	0	0	0	0	0	0	0	0	0	0	0	0	0	ERV	metastatic?					KCNN3
NW_018343994.1:3751723-3751730	ADAR	14444	+	0	0	0	0	0	0	0	0	0	0	67	69	39	38	0	0	0	0	0	0	ERV	Group
NW_018343994.1:4005234-4005236	IL6R	0	-	0	0	0	10	0	0	0	0	0	0	0	0	0	0	0	0	0	0	0	0	Somatic	Tumour	5' UTR
NW_018343994.1:11225636-11225638	TSPOAP1	10790	+	0	0	0	0	0	0	0	0	0	0	3	4	0	0	0	0	0	0	0	0	ERV	LowCov			TSPOAP1
NW_018343995.1:5358311-5358316	JAKMIP1	-193	-	0	0	0	0	0	0	0	0	0	0	0	4	0	0	0	0	0	0	0	0	Somatic	Tumour			JAKMIP1
NW_018343995.1:13259420-13259425	LOC110212235	1273	-	0	0	0	0	0	0	0	0	0	0	0	0	0	0	49	51	254	165	36	47	ERV	Group
NW_018343996.1:13260409-13260417	ATP10B	192230	+	22	31	0	0	0	0	0	0	0	0	0	0	0	0	0	0	0	0	0	0	ERV						ATP10B	ATP10B
NW_018343996.1:14126894-14126896	CCNJL	0	+	0	0	0	0	0	6	0	0	0	0	0	0	0	0	0	0	0	0	0	0	Somatic	Tumour	3' UTR
NW_018343996.1:14221631-14221642	LOC110212382	-16293	+	0	0	0	0	0	0	0	0	23	19	0	0	0	0	0	0	0	0	0	0	ERV
NW_018343996.1:16984569-16984574	LOC110212362	12106	+	22	29	0	0	0	0	0	0	0	0	0	0	0	0	0	0	0	0	0	0	ERV
NW_018343997.1:13086378-13086383	MZT1	136883	-	0	0	0	0	0	0	0	0	0	0	0	0	120	80	0	0	0	0	0	0	ERV
NW_018343998.1:577491-577497	LOC110212541	0	-	0	0	0	0	0	0	0	0	0	0	0	0	0	0	29	25	0	0	0	0	ERV
NW_018343998.1:1281308-1281313	PXDNL	-26480	+	0	0	0	0	0	0	0	0	0	0	0	0	70	84	0	0	0	0	0	0	ERV						PXDNL	PXDNL
NW_018343998.1:5555293-5555298	UBE2V2	52510	-	0	0	0	0	0	0	0	0	0	0	0	0	0	7	0	0	0	0	0	0	Somatic	Tumour
NW_018343999.1:1749248-1749249	LOC110212653	-110412	+	0	0	0	0	0	0	0	0	0	0	0	0	37	36	0	0	0	0	0	0	ERV
NW_018343999.1:5410074-5410079	LOC110212688	106949	-	0	0	0	0	0	0	0	0	3	1	0	0	0	0	0	0	0	0	0	0	ERV	LowCov
NW_018343999.1:8281005-8281010	LOC110212645	0	-	0	0	98	177	0	0	0	0	0	0	0	0	0	0	0	0	0	0	0	0	ERV
NW_018343999.1:8799476-8799481	NOL10	43564	-	0	0	0	0	0	0	0	0	49	38	0	0	0	0	0	0	0	0	0	0	ERV
NW_018343999.1:12598073-12598079	PLCG2	0	-	0	0	0	16	0	0	0	0	0	0	0	0	0	0	0	0	0	0	0	0	Somatic	Tumour
NW_018343999.1:13354964-13354969	PKD1L2	0	+	0	0	0	0	0	0	0	0	0	0	0	0	82	82	0	0	0	0	0	0	ERV							PKD1L2
NW_018344000.1:155005-155011	PRKX	0	+	0	0	79	140	0	0	0	0	0	0	0	0	0	0	0	0	0	0	0	0	ERV
NW_018344000.1:5146490-5146499	PPP2R3B	35934	+	0	0	0	0	0	0	0	0	0	0	0	0	0	0	62	58	0	0	0	0	ERV
NW_018344000.1:6895936-6895941	LOC110212745	0	+	0	0	0	0	0	0	0	0	0	0	0	0	0	0	40	41	0	0	0	0	ERV
NW_018344000.1:10279058-10279064	ATP10A	1127	+	0	0	0	0	0	0	76	31	0	0	0	0	0	0	0	0	0	0	0	0	ERV						ATP10A	ATP10A
NW_018344000.1:10891298-10891303	LOC110212843	0	-	0	0	0	0	0	0	0	0	0	0	0	0	0	0	0	0	0	0	90	110	ERV
NW_018344000.1:11494708-11494713	LOC110212795	-24993	-	0	0	0	12	0	0	0	0	0	0	0	0	0	0	0	0	0	0	0	0	Somatic	Tumour
NW_018344001.1:1285403-1285410	NEGR1	0	+	0	0	0	0	0	0	0	0	0	0	100	85	0	0	0	0	0	0	0	0	ERV
NW_018344001.1:2099382-2099385	LOC110212960	12874	-	0	0	0	0	0	0	29	18	0	0	0	0	0	0	0	0	0	0	0	0	ERV
NW_018344001.1:2247549-2247554	CTH	29805	-	0	0	0	0	0	0	0	0	0	0	123	90	0	0	0	0	0	0	0	0	ERV
NW_018344001.1:2307982-2307991	CTH	0	-	0	0	0	0	0	0	0	0	0	0	0	0	0	0	0	0	111	75	0	0	ERV
NW_018344002.1:1328008-1328014	CMC1	182370	+	0	0	0	0	0	0	0	0	0	0	0	0	37	8	0	0	0	0	0	0	ERV
NW_018344002.1:2738619-2738624	RBMS3	0	+	0	0	0	0	0	0	0	0	6	15	0	0	0	0	0	0	0	0	0	0	ERV	LowCov
NW_018344002.1:3331549-3331556	LOC110212995	-4173	+	0	0	0	0	0	0	13	0	0	0	0	0	0	0	0	0	0	0	0	0	Somatic	Healthy
NW_018344002.1:9478968-9478972	TAX1BP1	-10591	-	0	0	0	0	0	0	0	0	62	86	0	0	0	0	0	0	0	0	0	0	ERV
NW_018344003.1:3613236-3613241	MGAT4C	0	+	0	0	0	0	0	0	0	0	0	0	141	108	71	74	0	0	0	0	0	0	ERV	Group
NW_018344003.1:3864128-3864141	MGAT4C	0	+	0	0	0	0	0	0	0	0	0	0	0	0	0	0	44	36	0	0	16	41	ERV	Group
NW_018344003.1:4087628-4087636	MGAT4C	0	+	0	0	0	0	0	0	0	0	0	0	0	0	0	0	30	44	0	0	9	45	ERV	Group
NW_018344003.1:4633061-4633066	LOC110213173	-22713	+	0	0	0	0	0	0	102	32	0	0	0	0	0	0	0	0	0	0	0	0	ERV
NW_018344004.1:806083-806088	GULP1	0	+	0	0	0	0	0	0	0	0	52	37	0	0	0	0	0	0	0	0	0	0	ERV
NW_018344004.1:950344-950349	GULP1	0	+	0	0	0	0	0	0	0	0	0	0	0	0	0	0	0	7	0	0	0	0	Somatic	Tumour
NW_018344004.1:1904822-1904825	LOC110213287	-16440	-	0	0	0	0	0	0	0	0	0	0	0	0	0	0	30	42	170	114	0	0	ERV	Group
NW_018344004.1:4548079-4548084	LOC110213325	28320	-	0	0	0	0	101	130	0	0	0	0	0	0	0	0	0	0	0	0	0	0	ERV
NW_018344004.1:12165323-12165328	ANKRD44	0	-	0	0	94	194	0	0	0	0	0	0	0	0	0	0	0	0	0	0	0	0	ERV				ANKRD44		ANKRD44
NW_018344005.1:1326176-1326180	PCF11	34151	+	0	0	0	0	0	0	0	0	0	0	0	0	0	0	56	51	0	0	0	0	ERV
NW_018344005.1:1523997-1524003	CCDC90B	0	-	23	41	0	0	0	0	0	0	0	0	0	0	0	0	0	0	0	0	0	0	ERV						CCDC90B
NW_018344005.1:1540773-1540778	CCDC90B	-2891	-	0	0	0	0	0	0	0	0	0	0	140	111	87	70	0	0	0	0	0	0	ERV	Group					CCDC90B
NW_018344005.1:1603695-1603701	CCDC90B	-65813	-	0	0	0	0	0	0	0	0	0	0	0	0	0	0	0	0	94	71	28	35	ERV	Group					CCDC90B
NW_018344005.1:13734931-13734936	LOC110213370	0	+	0	0	0	0	0	67	0	0	0	0	0	0	0	0	0	0	0	0	0	0	Somatic	Tumour	lncRNA exon
NW_018344005.1:13884634-13884639	LOC110213472	0	-	0	0	0	107	0	0	0	0	0	0	0	0	0	0	0	0	0	0	0	0	Somatic	Tumour
NW_018344006.1:2126183-2126199	GCLC	0	+	0	0	0	0	0	0	0	0	0	0	0	0	0	0	32	29	0	0	0	0	ERV
NW_018344006.1:2994931-2994936	LOC110213569	0	+	0	0	0	0	0	0	0	0	0	0	0	0	92	103	0	0	0	0	0	0	ERV
NW_018344006.1:7621155-7621161	MUT	-5563	+	0	0	0	0	0	0	0	0	0	0	0	0	0	0	48	45	0	0	0	0	ERV						MUT
NW_018344006.1:7633767-7633771	LOC110213548	-1764	-	0	0	0	0	0	0	42	25	27	18	0	0	0	0	0	0	0	0	0	0	ERV	Group
NW_018344006.1:7842802-7842807	LOC110213548	-210799	-	0	0	60	101	0	0	0	0	0	0	0	0	0	0	0	0	0	0	0	0	ERV
NW_018344006.1:7844190-7844199	LOC110213548																							Other side of split IS
NW_018344006.1:10161799-10161805	LOC110213600	0	+	0	0	25	28	0	0	0	0	0	0	0	0	0	0	0	0	0	0	0	0	ERV
NW_018344006.1:11262500-11262505	RCAN2	0	+	0	0	0	0	67	75	77	39	0	0	0	0	0	0	88	123	130	83	26	99	ERV	Shared
NW_018344006.1:14150423-14150428	SLC29A1	0	-	0	0	0	0	0	0	0	0	0	0	0	0	0	0	0	0	0	0	7	0	Somatic	Healthy		SLC29A1	SLC29A1
NW_018344006.1:14159846-14159851	SLC29A1	0	-																					Other side of split IS			SLC29A1	SLC29A1
NW_018344006.1:14168257-14168265	SLC29A1	0	-	35	16	130	264	113	148	160	85	57	92	164	173	127	109	105	113	102	74	99	66	ERV	Shared		SLC29A1	SLC29A1
NW_018344007.1:3759816-3759821	DCLK2	25286	+	0	0	74	137	0	0	0	0	0	0	120	103	0	0	0	0	0	0	0	0	ERV	Shared
NW_018344007.1:7555604-7555612	MND1	0	+	0	0	0	0	0	0	25	0	0	0	0	0	0	0	0	0	0	0	0	0	Somatic	Healthy
NW_018344007.1:10557179-10557184	LOC110213703	2418	-																					Other side of split IS
NW_018344007.1:10565623-10565657	LOC110213703	-20	-	0	0	0	0	31	34	0	0	0	0	0	0	0	0	0	0	0	0	0	0	ERV
NW_018344007.1:10593964-10593969	TDO2	16998	+	21	32	60	79	0	0	52	35	35	54	0	0	0	0	0	0	0	0	0	0	ERV	Shared
NW_018344007.1:10744742-10744755	CTSO	-45493	-	0	0	0	0	0	0	0	0	0	0	0	0	0	0	0	0	92	71	0	0	ERV
NW_018344008.1:3972151-3972156	AICDA	18477	-	0	0	0	6	0	0	0	0	0	0	0	0	0	0	0	0	0	0	0	0	Somatic	Tumour		AICDA
NW_018344008.1:4682361-4682367	LOC110213887	-1126	-	0	0	62	109	0	0	0	0	0	0	0	0	0	0	0	0	0	0	0	0	ERV
NW_018344008.1:6186752-6186760	SLC15A5	28017	-	0	0	52	91	0	0	0	0	0	0	0	0	0	0	0	0	0	0	0	0	ERV
NW_018344008.1:10001043-10001047	LOC110213882	0	-	0	0	0	0	0	0	0	0	0	0	0	0	0	0	0	0	33	24	0	0	ERV
NW_018344009.1:278575-278584	PSAP	0	+	0	0	0	0	0	0	5	2	0	0	0	0	0	0	0	0	0	0	0	0	ERV	LowCov			PSAP
NW_018344009.1:1960952-1960959	CSPG4	-9470	+	0	0	0	0	0	0	0	0	0	0	0	0	0	0	70	41	0	0	0	0	ERV				CSPG4		CSPG4
NW_018344009.1:2719449-2719454	PPCDC	0	-	0	0	0	0	0	0	0	0	38	41	0	0	0	0	0	0	0	0	0	0	ERV
NW_018344009.1:9863927-9863932	PKD2L1	2984	-	30	35	70	187	0	0	0	0	51	45	0	0	0	0	0	0	0	0	0	0	ERV	Shared
NW_018344009.1:9964269-9964274	SCD	-421	+	0	0	0	0	0	0	0	0	0	0	4	6	0	0	0	0	0	0	0	0	ERV	LowCov
NW_018344010.1:404465-404471	PODNL1	0	+	32	34	0	0	0	0	0	0	0	0	0	0	0	0	0	0	0	0	0	0	ERV		CDS
NW_018344010.1:3481820-3481825	LOC110214264	0	+	0	0	47	79	0	0	0	0	0	0	0	0	0	0	0	0	0	0	0	0	ERV
NW_018344010.1:4960066-4960071	LOC110214272	-22007	+	0	0	0	0	0	0	21	0	0	0	0	0	0	0	0	0	0	0	0	0	Somatic	Healthy
NW_018344010.1:7394721-7394724	FOXH1	-13644	-	0	0	0	0	0	0	0	0	0	0	0	0	0	0	0	0	0	0	26	43	ERV
NW_018344010.1:7571926-7571938	LOC110214281	-5943	+	0	0	0	0	58	87	98	58	0	0	0	0	0	0	0	0	0	0	0	0	ERV	Shared
NW_018344010.1:8493792-8493797	LOC110214285	-7209	-	31	57	0	0	0	0	0	0	51	33	0	0	0	0	0	0	0	0	0	0	ERV	Shared
NW_018344010.1:10830963-10830977	LOC110214204	0	+	12	19	0	0	0	0	0	0	0	0	0	0	0	0	0	0	0	0	0	0	ERV	LowCov	5' UTR
NW_018344012.1:7190783-7190788	BCL2	0	-	0	0	0	95	0	0	0	0	0	0	0	0	0	0	0	0	0	0	0	0	Somatic	Tumour		BCL2	BCL2		BCL2
NW_018344012.1:7374759-7374764	BCL2	0	-	0	0	0	19	0	0	0	0	0	0	0	0	0	0	0	0	0	0	0	0	Somatic	Tumour	5' UTR	BCL2	BCL2		BCL2
NW_018344012.1:7566796-7566801	SERPINB5	30299	+	0	0	0	0	0	0	0	0	0	0	0	0	6	7	0	0	0	0	0	0	ERV	LowCov			SERPINB5
NW_018344012.1:8406652-8406732	LOC110214740	0	+	0	0	0	0	0	0	0	0	0	0	13	9	0	0	0	0	0	0	0	0	ERV	LowCov
NW_018344012.1:10840710-10840715	RALYL	-512544	-	0	0	0	0	0	0	0	0	0	0	0	0	0	0	29	54	0	0	0	0	ERV						RALYL
NW_018344013.1:344703-344707	LOC110214902	1731	-	0	0	132	216	0	0	0	0	0	0	123	91	0	0	0	0	0	0	0	0	ERV	Shared
NW_018344013.1:1544830-1544835	APP	0	-	0	0	0	0	0	0	0	16	0	0	0	0	0	0	0	0	0	0	0	0	Somatic	Tumour
NW_018344013.1:5976249-5976252	LOC110214768	36720	-	0	0	0	0	0	0	0	0	0	0	0	8	0	0	0	0	0	0	0	0	Somatic	Tumour
NW_018344013.1:6478348-6478353	RUNX1	0	+	0	0	0	0	0	90	0	0	0	0	0	0	0	0	0	0	0	0	0	0	Somatic	Tumour		RUNX1	RUNX1	RUNX1	RUNX1
NW_018344013.1:8679061-8679066	LOC110214840	-5731	-	54	69	0	0	0	0	0	0	0	0	0	0	0	0	0	0	0	0	0	0	ERV
NW_018344013.1:9603324-9603327	EVA1C	0	-	0	0	0	0	0	0	0	0	0	0	79	73	0	0	0	0	0	0	0	0	ERV
NW_018344013.1:9888554-9888559	LOC110214904	2419	+	0	0	0	0	0	0	0	0	0	0	0	0	0	0	91	102	138	91	0	0	ERV	Group
NW_018344014.1:3555711-3555722	LOC110214982	-84237	-	0	0	0	0	0	0	0	0	0	0	0	0	3	16	0	0	0	0	0	0	ERV	metastatic?
NW_018344014.1:5927074-5927079	DYNC2H1	-66809	+	0	0	0	0	0	0	81	41	0	0	0	0	0	0	0	0	0	0	0	0	ERV						DYNC2H1	DYNC2H1
NW_018344016.1:9435900-9435905	LOC110215317	-1881	-	23	24	0	0	0	0	0	0	0	0	0	0	0	0	0	0	0	0	0	0	ERV
NW_018344017.1:2781921-2781926	CUNH10orf99	10627	+	0	0	0	0	0	0	0	0	0	0	0	13	0	0	0	0	0	0	0	0	Somatic	Tumour
NW_018344017.1:3419218-3419223	MYO9A	0	+	0	0	0	0	0	0	98	67	0	0	0	0	0	0	0	0	0	0	0	0	ERV							MYO9A
NW_018344018.1:943952-943956	LOC110215615	-63647	+	0	0	0	0	0	0	0	0	69	47	0	0	0	0	0	0	0	0	0	0	ERV
NW_018344018.1:10644709-10644716	ATP8A2	0	+	0	0	0	0	0	0	0	0	65	103	0	0	0	0	0	0	0	0	0	0	ERV
NW_018344018.1:11016923-11016929	ATP8A2	0	+	0	0	0	0	0	0	0	0	0	0	0	0	0	0	60	63	0	0	36	41	ERV	Group
NW_018344018.1:12053837-12053840	SPATA13	0	+	0	0	0	0	0	0	0	15	0	0	0	0	0	0	0	0	0	0	0	0	Somatic	Tumour
NW_018344019.1:1719098-1719103	LOC110215940	1862	-	0	0	0	0	0	14	0	0	0	0	0	0	0	0	0	0	0	0	0	0	Somatic	Tumour
NW_018344019.1:4739906-4739911	LOC110215810	10613	+	0	0	67	161	0	0	0	0	0	0	0	0	0	0	0	0	0	0	0	0	ERV
NW_018344019.1:6688012-6688021	SGCA	-3719	+	0	0	45	82	0	0	69	25	0	0	0	0	0	0	0	0	0	0	0	0	ERV	Shared
NW_018344019.1:8435242-8435247	FMNL1	0	+	0	0	0	0	0	0	0	0	0	0	0	0	45	2	0	0	0	0	0	0	ERV	LowCov		FMNL1	FMNL1
NW_018344019.1:8447351-8447356	FMNL1	0	+	0	0	2	88	0	0	0	0	0	0	0	0	0	0	0	0	0	0	0	0	ERV	metastatic?		FMNL1	FMNL1
NW_018344020.1:1717210-1717216	LOC110215983	9953	+	0	0	0	0	0	0	0	0	25	19	0	0	0	0	0	0	0	0	0	0	ERV
NW_018344020.1:1718131-1718136	LOC110215983	9033	+	0	0	0	0	0	0	0	0	0	0	0	0	0	0	0	0	0	0	21	32	ERV
NW_018344021.1:2195411-2195436	ZFAT	0	+	0	0	0	0	0	0	0	0	0	0	127	111	49	52	0	0	0	0	0	0	ERV	Group	5' UTR alt trans
NW_018344021.1:8897892-8897897	FAM49B	-160542	+	0	0	0	0	0	0	3	38	0	0	0	0	0	0	0	0	0	0	0	0	ERV	metastatic?
NW_018344021.1:9016220-9016225	LOC110216077	226939	-	0	0	0	0	0	0	0	15	0	0	0	0	0	0	0	0	0	0	0	0	Somatic	Tumour
NW_018344021.1:10633081-10633083	LOC110216102	-6477	+	0	0	0	12	0	0	0	0	0	0	0	0	0	0	0	0	0	0	0	0	Somatic	Tumour
NW_018344021.1:10807334-10807337	LOC110216106	83555	+	0	0	0	28	0	0	0	0	0	0	0	0	0	0	0	0	0	0	0	0	Somatic	Tumour
NW_018344021.1:11254169-11254174	MYC	-641	-	0	0	0	0	0	0	0	12	0	0	0	0	0	0	0	0	0	0	0	0	Somatic	Tumour		MYC	MYC	MYC	MYC
NW_018344021.1:11254572-11254577	MYC	-1044	-	0	0	0	0	0	0	14	0	0	0	0	0	0	0	0	0	0	0	0	0	Somatic	Healthy		MYC	MYC	MYC	MYC
NW_018344021.1:11254793-11254794	MYC	-1265	-	0	0	0	0	0	0	0	0	0	0	0	0	11	15	0	0	0	0	0	0	ERV	LowCov		MYC	MYC	MYC	MYC
NW_018344021.1:11872584-11872589	LOC110216057	54656	+	0	0	0	0	0	0	0	0	0	0	0	0	0	0	0	0	129	88	0	0	ERV
NW_018344021.1:12397142-12397148	LOC110216092	220904	+	0	0	0	0	0	0	0	0	45	54	0	0	0	0	0	0	0	0	0	0	ERV
NW_018344021.1:12635419-12635424	LOC110216092	-16036	+	0	0	0	0	0	0	0	0	0	0	2	7	0	0	0	0	0	0	0	0	ERV	LowCov
NW_018344022.1:2328859-2328866	LOC110216332	0	-	0	0	0	0	0	0	0	0	70	82	0	0	0	0	0	0	0	0	0	0	ERV
NW_018344022.1:5069739-5069750	SLC37A3	0	-	0	0	0	0	0	0	39	32	25	28	0	0	0	0	0	0	0	0	0	0	ERV	Group
NW_018344022.1:5470310-5470315	BRAF	0	-	0	0	0	0	0	0	0	0	59	57	0	0	0	0	0	0	0	0	0	0	ERV				BRAF	BRAF	BRAF	BRAF
NW_018344022.1:7569140-7569143	LOC110216292	0	+	0	0	0	0	0	0	0	0	0	0	4	11	0	0	0	0	0	0	0	0	ERV	LowCov
NW_018344022.1:7584983-7584988	LOC110216292	0	+	0	0	0	0	0	0	2	31	0	0	0	0	0	0	0	0	0	0	0	0	ERV	metastatic?
NW_018344022.1:9622776-9622779	LOC110216218	-8502	-	0	0	0	0	0	0	0	0	41	47	0	0	0	0	0	0	0	0	0	0	ERV
NW_018344023.1:1596726-1596728	CTNNA3	0	+	0	0	0	0	0	0	57	24	0	0	0	0	0	0	0	0	0	0	0	0	ERV						CTNNA3
NW_018344023.1:5487166-5487171	LOC110216428	-25331	+	0	0	0	0	0	0	0	0	0	0	0	8	0	0	0	0	0	0	0	0	Somatic	Tumour
NW_018344023.1:6264451-6264473	ARID5B	20557	-	0	0	0	0	0	70	0	0	0	0	0	0	0	0	0	0	0	0	0	0	Somatic	Tumour			ARID5B	ARID5B
NW_018344023.1:10004344-10004349	TFAM	-3936	-	0	0	103	205	0	0	0	0	0	0	0	0	0	0	0	0	0	0	0	0	ERV
NW_018344024.1:4193642-4193643	GRIK2	0	-																					Other side of split IS						GRIK2	GRIK2
NW_018344024.1:4200474-4200475	GRIK2	0	-	0	0	0	0	0	0	0	0	0	0	0	0	66	77	0	0	0	0	0	0	ERV						GRIK2	GRIK2
NW_018344024.1:9428473-9428480	MMS22L	51654	+	0	0	0	0	0	0	0	0	0	0	0	0	0	0	38	34	126	73	19	35	ERV	Group
NW_018344025.1:940081-940084	PIK3R1	0	+	35	60	0	0	0	0	0	0	0	0	0	0	0	0	0	0	0	0	0	0	ERV			PIK3R1	PIK3R1	PIK3R1	PIK3R1	PIK3R1
NW_018344025.1:4092658-4092662	LHFPL2	0	+	0	0	0	0	0	0	0	0	8	0	0	0	0	0	0	0	0	0	0	0	Somatic	Healthy
NW_018344025.1:5839900-5839905	ZBED3	7888	+	0	0	50	133	68	64	0	0	0	0	0	0	0	0	0	0	0	0	0	0	ERV	Group
NW_018344025.1:10048410-10048420	LOC110216523	40401	-	0	0	0	0	0	0	0	0	0	0	0	0	0	0	37	32	0	0	0	0	ERV
NW_018344026.1:6237285-6237290	CHMP4B	71709	-	0	0	0	0	0	0	0	0	0	0	0	0	0	0	55	55	0	0	0	0	ERV
NW_018344026.1:6616861-6616878	CBFA2T2	0	-	0	0	0	0	0	0	0	0	0	0	83	68	38	46	0	0	0	0	14	23	ERV	Shared
NW_018344026.1:8180294-8180296	FLT4	0	-	0	0	0	0	0	0	0	0	7	0	0	0	0	0	0	0	0	0	0	0	Somatic	Healthy			FLT4		FLT4	FLT4
NW_018344026.1:11592497-11592506	LOC110216801	0	+	0	0	0	0	0	0	0	0	0	0	117	79	0	0	0	0	0	0	0	0	ERV
NW_018344026.1:12585100-12585106	LOC110216858	-13949	-	0	0	98	139	0	0	0	0	0	0	0	0	0	0	0	0	0	0	0	0	ERV
NW_018344027.1:1063215-1063228	LOC110216877	-1915	-	0	0	0	0	0	0	0	0	0	0	102	64	0	0	0	0	0	0	0	0	ERV
NW_018344027.1:2426703-2426708	LOC110217054	0	+	0	0	0	0	0	0	46	28	0	0	0	0	0	0	0	0	0	0	0	0	ERV
NW_018344027.1:3020341-3020343	LOC110217133	9017	+	0	0	0	0	0	0	0	0	0	0	0	0	0	0	6	5	0	0	3	15	ERV	Group
NW_018344027.1:4003150-4003213	MYL3	10870	+	0	0	0	0	0	0	0	0	0	0	0	0	38	33	0	0	0	0	0	0	ERV
NW_018344027.1:9382914-9382920	CDHR4	0	-	0	0	0	0	0	0	0	0	0	0	0	0	5	0	0	0	0	0	0	0	Somatic	Healthy
NW_018344027.1:12428691-12428705	ACY1	1677	+	0	0	0	0	0	0	0	22	0	0	0	0	0	0	0	0	0	0	0	0	Somatic	Tumour
NW_018344028.1:1309310-1309313	APOBEC2	0	-	31	41	0	0	0	0	0	0	0	0	0	0	0	0	0	0	0	0	0	0	ERV				APOBEC2
NW_018344028.1:1355375-1355381	UNC5CL	0	+	0	0	0	0	0	0	0	0	0	0	0	0	0	0	38	37	118	78	0	0	ERV	Group
NW_018344028.1:1495261-1495264	UNC5CL	-118386	+	0	0	17	68	0	0	0	0	0	0	0	0	0	0	0	0	0	0	0	0	ERV
NW_018344028.1:1507808-1507815	UNC5CL	-130933	+	0	0	0	0	0	0	0	0	0	0	0	0	0	0	0	0	119	96	0	0	ERV
NW_018344028.1:2952654-2952660	LOC110217161	218863	-	0	0	0	0	0	0	36	24	0	0	0	0	0	0	0	0	0	0	0	0	ERV
NW_018344028.1:6201122-6201127	LOC110217205	-25185	+	0	0	0	0	0	0	0	0	0	0	108	113	60	72	0	0	0	0	0	0	ERV	Group
NW_018344028.1:6783869-6783874	RNF8	-318	-	0	0	0	0	0	0	0	0	0	0	0	0	52	76	0	0	0	0	0	0	ERV
NW_018344028.1:10750809-10750814	LOC110217186	-12604	+	0	0	0	0	0	0	0	0	0	0	0	0	0	0	0	0	41	31	0	0	ERV
NW_018344028.1:12392330-12392340	SYNGAP1	0	-	0	0	0	0	0	8	0	0	0	0	0	0	0	0	0	0	0	0	0	0	Somatic	Tumour
NW_018344029.1:4257018-4257023	CCDC3	0	-	0	0	0	0	0	0	0	0	0	0	141	112	0	0	0	0	0	0	0	0	ERV
NW_018344029.1:6066841-6066846	FRMD4A	-105213	-	0	0	0	34	0	0	0	0	0	0	0	0	0	0	0	0	0	0	0	0	Somatic	Tumour
NW_018344029.1:6387174-6387179	FAM107B	0	-	0	0	0	10	0	0	0	0	0	0	0	0	0	0	0	0	0	0	0	0	Somatic	Tumour			FAM107B
NW_018344030.1:484100-484105	LOC110217413	9399	+	0	0	0	0	0	0	0	0	0	0	0	0	0	0	0	0	80	67	0	0	ERV
NW_018344030.1:858546-858551	LOC110217399	7711	+	0	0	0	6	0	0	0	0	0	0	0	0	0	0	0	0	0	0	0	0	Somatic	Tumour
NW_018344030.1:1114850-1114856	STAP1	0	-	0	0	0	0	56	85	0	0	0	0	0	0	0	0	0	0	0	0	0	0	ERV
NW_018344031.1:157797-157804	CMSS1	0	+	0	0	0	0	0	0	0	0	0	0	0	0	0	0	0	0	0	0	14	33	ERV
NW_018344031.1:396218-396224	NIT2	0	+	0	0	0	0	0	0	0	0	0	0	0	0	0	0	0	0	0	0	70	69	ERV
NW_018344031.1:2400837-2400842	LOC110217505	49771	-	0	0	0	0	0	0	75	30	0	0	0	0	0	0	0	0	0	0	0	0	ERV
NW_018344031.1:7655617-7655622	LOC110217519	-47581	+	0	0	0	0	0	0	0	0	0	0	77	80	0	0	0	0	0	0	0	0	ERV
NW_018344031.1:7840737-7840742	LOC110217520	0	+	0	0	0	0	0	0	0	0	0	0	0	0	0	0	0	0	82	59	0	0	ERV
NW_018344031.1:8036445-8036451	LOC110217533	-116444	+	0	0	0	0	0	0	0	0	0	0	0	0	0	0	127	105	133	88	22	50	ERV	Group
NW_018344031.1:9863546-9863552	CD47	-33403	-	0	0	0	0	0	0	0	0	0	0	0	9	0	0	0	0	0	0	0	0	Somatic	Tumour		CD47
NW_018344031.1:10719876-10719890	RETNLB	0	-	31	39	0	0	0	0	0	0	0	0	0	0	0	0	0	0	0	0	0	0	ERV
NW_018344031.1:11119158-11119163	MORC1	0	-	30	20	0	0	0	0	0	0	0	0	0	0	0	0	0	0	0	0	0	0	ERV						MORC1	MORC1
NW_018344032.1:390768-390773	LOC110217618	-4456	+	56	48	0	0	0	0	0	0	0	0	0	0	0	0	0	0	0	0	0	0	ERV
NW_018344032.1:1783473-1783478	C1GALT1	-8591	+	0	0	0	0	0	0	0	0	0	0	0	0	43	62	0	0	0	0	0	0	ERV
NW_018344033.1:5235344-5235351	RIMS1	0	+	0	0	0	0	0	0	58	26	0	0	0	0	0	0	0	0	0	0	0	0	ERV							RIMS1
NW_018344033.1:9200130-9200136	FILIP1	0	-	0	0	26	49	0	0	0	0	0	0	0	0	0	0	0	0	0	0	0	0	ERV
NW_018344034.1:1193124-1193134	ITPK1	0	-	0	0	41	96	0	0	0	0	0	0	0	0	0	0	0	0	0	0	0	0	ERV
NW_018344034.1:3445566-3445571	GPR68	-3347	+	0	0	0	0	0	0	59	51	0	0	0	0	0	0	0	0	0	0	0	0	ERV				GPR68
NW_018344034.1:4103272-4103277	TTC7B	0	+	0	0	0	0	0	12	0	0	0	0	0	0	0	0	0	0	0	0	0	0	Somatic	Tumour
NW_018344034.1:7664731-7664737	LOC110217803	0	+	0	0	0	0	55	59	0	0	0	0	0	0	0	0	0	0	0	0	0	0	ERV
NW_018344035.1:2146025-2146031	ABCB10	-1110	+	0	0	0	0	0	0	79	44	0	0	0	0	0	0	0	0	0	0	0	0	ERV				ABCB10
NW_018344035.1:4241568-4241573	LOC110217806	81584	+	0	0	108	252	102	84	0	0	0	0	0	0	0	0	0	0	0	0	0	0	ERV	Group
NW_018344035.1:7755928-7755929	LOC110217884	91769	-	0	0	0	0	0	0	0	0	0	0	0	10	0	0	0	0	0	0	0	0	Somatic	Tumour
NW_018344035.1:10106850-10106852	RYR2	19623	+	22	32	0	0	0	0	0	0	0	0	0	0	0	0	0	0	0	0	0	0	ERV						RYR2	RYR2
NW_018344035.1:10238266-10238270	RYR2	0	+	0	0	0	0	0	0	0	0	0	0	155	115	0	0	0	0	0	0	0	0	ERV						RYR2	RYR2
NW_018344036.1:4095367-4095373	LOC110217925	49716	-	0	0	0	0	0	0	0	0	0	0	0	0	0	0	42	75	0	0	0	0	ERV
NW_018344036.1:7505295-7505299	LOC110217899	-318953	+	0	0	68	137	0	0	0	0	0	0	0	0	0	0	0	0	0	0	0	0	ERV
NW_018344036.1:9296552-9296565	DST	0	+	0	0	0	0	0	0	0	0	0	0	0	0	0	0	0	0	116	85	27	49	ERV	Group			DST		DST	DST
NW_018344037.1:9150001-9150006	CDH12	0	+	26	31	0	0	0	0	0	0	0	0	0	0	0	0	0	0	0	0	0	0	ERV						CDH12	CDH12
NW_018344038.1:9736762-9736768	PKNOX2	0	+	0	0	0	0	0	0	0	0	0	0	266	243	0	0	0	0	0	0	0	0	ERV						PKNOX2
NW_018344039.1:5677584-5677608	LOC110218298	0	-	0	0	0	0	0	0	0	0	0	0	0	0	0	0	0	0	88	63	0	0	ERV
NW_018344039.1:5701833-5701838	LOC110218288	7249	+	0	0	0	0	0	0	0	0	0	0	0	0	64	93	0	0	0	0	0	0	ERV
NW_018344039.1:5726669-5726681	LOC110218288	-9425	+	0	0	0	0	54	86	0	0	0	0	0	0	0	0	0	0	0	0	0	0	ERV
NW_018344039.1:6273122-6273127	SLC16A3	0	+	0	0	0	0	0	0	0	0	0	0	0	0	74	84	0	0	5	2	0	0	ERV	Shared			SLC16A3
NW_018344039.1:8957495-8957497	PRKCA	0	-	0	0	40	66	0	0	0	0	0	0	0	0	0	0	0	0	0	0	0	0	ERV			PRKCA			PRKCA
NW_018344041.1:201346-201351	SLC8A1	0	-	0	0	0	0	0	0	0	0	0	0	130	78	0	0	0	0	0	0	0	0	ERV						SLC8A1	SLC8A1
NW_018344041.1:387694-387698	SLC8A1	0	-	0	0	0	0	0	32	0	0	0	0	0	0	0	0	0	0	0	0	0	0	Somatic	Tumour					SLC8A1	SLC8A1
NW_018344041.1:2226246-2226252	LOC110218501	0	-	0	0	0	0	0	0	0	0	0	0	0	0	43	61	0	0	0	0	0	0	ERV
NW_018344041.1:3228039-3228041	EML4	-7482	+	0	0	0	0	20	30	0	0	0	0	0	0	0	0	0	0	0	0	0	0	ERV			EML4	EML4		EML4
NW_018344041.1:3510899-3510907	MTA3	0	+	0	0	0	0	0	0	0	0	0	0	110	89	0	0	0	0	0	0	0	0	ERV			MTA3	MTA3
NW_018344041.1:3837741-3837745	LOC110218567	90521	-	0	0	0	0	0	0	0	0	4	0	0	0	0	0	0	0	0	0	0	0	Somatic	Healthy
NW_018344041.1:3886836-3886841	LOC110218567	39815	-	0	5	0	0	0	0	0	0	0	0	0	0	0	0	0	0	0	0	0	0	Somatic	Tumour
NW_018344041.1:3888435-3888439	LOC110218567	39815	-	0	0	0	6	0	0	0	0	0	0	0	0	0	0	0	0	0	0	0	0	Somatic	Tumour
NW_018344041.1:3888444-3888451	LOC110218567	39815	-	0	0	0	0	0	82	0	0	0	0	0	0	0	0	0	0	0	0	0	0	Somatic	Tumour
NW_018344041.1:3888949-3888962	LOC110218567	39304	-	0	0	0	0	0	0	18	2	0	0	0	0	0	0	0	0	0	0	0	0	ERV	LowCov
NW_018344041.1:3903585-3903587	LOC110218567	24679	-	0	0	0	0	0	0	8	0	0	0	0	0	0	0	0	0	0	0	0	0	Somatic	Healthy
NW_018344041.1:3959328-3959333	LOC110218567	-22292	-	0	0	0	0	0	0	0	0	8	0	0	0	0	0	0	0	0	0	0	0	Somatic	Healthy
NW_018344041.1:4217152-4217157	LOC110218512	35723	-	0	0	0	0	0	0	0	11	0	0	0	0	0	0	0	0	0	0	0	0	Somatic	Tumour
NW_018344041.1:9779546-9779559	MSH2	-5322	+	0	0	0	0	0	0	23	16	0	0	0	0	0	0	0	0	0	0	0	0	ERV			MSH2	MSH2		MSH2
NW_018344041.1:10238328-10238333	FBXO11	0	-	0	0	0	0	0	0	0	0	0	0	0	0	0	0	0	0	157	108	0	0	ERV			FBXO11	FBXO11	FBXO11
NW_018344041.1:10633847-10633852	LOC110218575	0	+	0	0	0	0	0	0	99	44	0	0	0	0	0	0	0	0	0	0	0	0	ERV		lncRNA exon
NW_018344042.1:4204052-4204057	LOC110218592	115876	+	0	0	0	0	0	0	78	38	0	0	0	0	0	0	0	0	0	0	0	0	ERV
NW_018344042.1:4357154-4357161	LOC110218592	-28846	+	0	0	0	0	0	0	0	0	0	0	0	0	0	0	0	0	0	0	24	29	ERV
NW_018344042.1:7493057-7493060	EGF	0	-	0	0	0	0	68	82	0	0	0	0	0	0	0	0	0	0	0	0	0	0	ERV				EGF		EGF
NW_018344042.1:7906826-7906829	MCUB	0	-	0	0	0	0	54	37	0	0	0	0	0	0	0	0	0	0	0	0	0	0	ERV
NW_018344042.1:8147109-8147116	COL25A1	30745	+	22	36	0	0	0	0	0	0	0	0	0	0	0	0	0	0	0	0	0	0	ERV						COL25A1
NW_018344043.1:1820101-1820107	CACNA1C	0	-	0	0	0	0	0	0	0	0	12	20	0	0	0	0	0	0	0	0	0	0	ERV						CACNA1C	CACNA1C
NW_018344043.1:5177619-5177624	TSPAN9	0	+	0	0	0	0	0	0	0	0	0	0	2	7	0	0	0	0	0	0	0	0	ERV	LowCov
NW_018344043.1:7592528-7592533	LOC110218652	15393	+	0	0	0	0	0	0	42	31	0	0	0	0	0	0	0	0	0	0	0	0	ERV
NW_018344044.1:1831243-1831249	MUSK	0	-	0	0	0	0	65	84	0	0	0	0	0	0	0	0	0	0	0	0	0	0	ERV						MUSK
NW_018344044.1:2564025-2564031	LOC110218806	21577	+	39	23	0	0	0	0	0	0	0	0	0	0	0	0	0	0	0	0	0	0	ERV
NW_018344045.1:6588065-6588074	E2F8	-300253	-	0	0	0	0	0	0	73	40	0	0	0	0	0	0	0	0	0	0	0	0	ERV						E2F8
NW_018344045.1:7074168-7074175	NAV2	0	+	0	0	0	0	0	0	0	0	21	28	0	0	0	0	0	0	0	0	0	0	ERV						NAV2	NAV2
NW_018344046.1:1486368-1486373	SLCO5A1	0	+	0	0	0	0	0	0	0	0	0	0	0	0	75	90	0	0	0	0	0	0	ERV
NW_018344046.1:1570084-1570089	SLCO5A1	0	+	0	0	0	0	0	0	78	39	0	0	0	0	0	0	0	0	0	0	0	0	ERV
NW_018344046.1:9185442-9185445	TTPA	3458	+	5	0	0	0	0	0	0	0	0	0	0	0	0	0	0	0	0	0	0	0	Somatic	Healthy					TTPA
NW_018344046.1:9453570-9453575	NKAIN3	0	-	0	0	81	142	57	105	0	0	0	0	0	0	0	0	0	0	0	0	0	0	ERV	Group
NW_018344046.1:9589697-9589702	NKAIN3	0	-	0	0	0	0	0	0	0	0	0	0	121	93	0	0	0	0	0	0	0	0	ERV
NW_018344047.1:1287299-1287325	SH3GL2	0	+	0	0	0	0	0	0	0	0	0	0	0	0	92	91	0	0	0	0	0	0	ERV				SH3GL2
NW_018344048.1:2949123-2949128	CHCHD3	0	+	0	0	58	102	0	0	0	0	0	0	0	0	0	0	0	0	0	0	0	0	ERV
NW_018344048.1:7081041-7081046	LOC110219181	0	+	0	0	0	0	0	0	0	0	0	0	135	124	0	0	0	0	0	0	0	0	ERV
NW_018344049.1:330702-330707	TEX2	0	-	0	0	0	0	0	0	99	43	0	0	0	0	0	0	0	0	0	0	0	0	ERV
NW_018344049.1:487993-487999	ST6GALNAC2	0	+	0	0	0	0	0	0	0	0	12	14	0	0	0	0	0	0	0	0	0	0	ERV	LowCov
NW_018344049.1:811031-811034	SPHK1	-22703	-	20	33	0	0	0	0	0	0	0	0	0	0	0	0	0	0	0	0	0	0	ERV
NW_018344049.1:825191-825197	PRPSAP1	32482	+	0	0	0	0	0	0	0	0	0	0	0	0	0	0	0	0	127	85	0	0	ERV
NW_018344049.1:1441486-1441491	TEN1	0	-	0	0	0	0	0	0	98	36	0	0	0	0	0	0	0	0	0	0	0	0	ERV			TEN1
NW_018344049.1:1593187-1593192	TRIM47	0	+	0	0	0	0	0	0	0	0	0	0	0	0	0	0	57	50	0	0	15	39	ERV	Group
NW_018344049.1:5630707-5630712	SLC39A11	0	+	0	0	0	0	56	75	0	0	36	46	0	0	0	0	0	0	0	0	0	0	ERV	Shared
NW_018344050.1:5773485-5773488	DES	-2017	+	0	0	0	0	54	67	0	0	0	0	0	0	0	0	0	0	0	0	0	0	ERV
NW_018344051.1:4106172-4106178	LOC110219620	0	+	0	0	0	0	0	54	0	0	0	0	0	0	0	0	0	0	0	0	0	0	Somatic	Tumour
NW_018344051.1:9149603-9149612	SRGAP2	0	+	0	0	0	0	0	0	0	0	0	0	112	90	0	0	0	0	0	0	0	0	ERV
NW_018344051.1:10344270-10344279	C4BPA	0	+	0	0	0	0	0	0	0	0	39	39	0	0	0	0	0	0	0	0	0	0	ERV
NW_018344051.1:10366128-10366133	C4BPA	-13396	+	0	0	0	0	97	111	0	0	0	0	0	0	0	0	0	0	0	0	0	0	ERV
NW_018344052.1:839382-839387	LOC110220163	0	-	0	0	0	0	0	0	43	36	0	0	0	0	0	0	0	0	0	0	0	0	ERV
NW_018344052.1:1715644-1715650	LOC110220228	-14136	-	0	0	0	0	0	0	0	0	0	0	0	0	0	0	36	66	0	0	40	92	ERV	Group
NW_018344052.1:1781749-1781755	LOC110220211	0	+	26	38	0	0	0	0	0	0	0	0	0	0	0	0	0	0	0	0	0	0	ERV
NW_018344052.1:2283173-2283175	LOC110220194	12057	-	0	0	0	0	0	0	32	16	0	0	0	0	0	0	0	0	0	0	0	0	ERV
NW_018344052.1:3045745-3045750	HSD17B14	0	-	0	0	0	0	0	0	0	0	0	0	0	0	71	77	0	0	0	0	0	0	ERV
NW_018344052.1:5473137-5473143	LOC110219751	-18353	-	0	0	0	0	0	0	0	0	0	0	0	0	87	87	0	0	0	0	0	0	ERV
NW_018344052.1:7608537-7608540	LOC110220157	-6543	+	0	0	0	0	0	0	0	0	0	0	198	115	0	0	0	0	0	0	0	0	ERV
NW_018344052.1:7612252-7612264	LOC110220157	-10258	+																					Other side of split IS
NW_018344053.1:2495404-2495420	LOC110220298	-163071	-	0	0	0	0	0	0	44	28	0	0	0	0	0	0	0	0	0	0	0	0	ERV
NW_018344053.1:2532790-2532797	LOC110220298	-200457	-	0	0	0	0	48	77	0	0	0	0	0	0	0	0	0	0	0	0	0	0	ERV
NW_018344053.1:6341305-6341312	LOC110220304	0	-	0	0	0	0	0	0	0	0	0	0	0	0	37	56	0	0	71	47	0	0	ERV	Shared
NW_018344053.1:8674688-8674697	LOC110220278	220414	-	0	0	0	0	0	0	0	0	0	0	104	68	53	39	64	79	0	0	0	0	ERV	Shared
NW_018344055.1:795605-795611	LOC110220384	82288	-	0	0	0	0	0	0	0	0	0	0	0	0	0	0	36	44	0	0	23	42	ERV	Group
NW_018344055.1:9676688-9676692	ADAMTS16	0	-	0	0	60	133	0	0	0	0	0	0	0	0	0	0	0	0	0	0	0	0	ERV							ADAMTS16
NW_018344056.1:5118743-5118749	FRMPD1	0	+	26	46	0	0	0	0	0	0	0	0	0	0	0	0	0	0	0	0	0	0	ERV							FRMPD1
NW_018344057.1:1844053-1844059	SAV1	-12457	-	0	0	0	0	0	0	0	0	0	0	152	139	92	64	0	0	0	0	0	0	ERV	Group			SAV1
NW_018344057.1:4710746-4710752	RAD51B	0	-	0	0	2	86	0	0	0	0	0	0	0	0	0	0	0	0	0	0	0	0	ERV	metastatic?			RAD51B
NW_018344057.1:9059354-9059356	FNTB	0	-	0	0	0	0	0	0	0	0	0	0	0	0	0	0	43	44	0	0	0	0	ERV
NW_018344059.1:1516700-1516708	NR3C1	64257	+	0	0	0	0	0	0	0	0	0	0	0	0	65	73	0	0	0	0	0	0	ERV				NR3C1
NW_018344059.1:2313476-2313481	ARHGAP26	-3148	-	0	0	0	0	0	0	50	32	0	0	0	0	0	0	0	0	0	0	0	0	ERV				ARHGAP26	ARHGAP26	ARHGAP26
NW_018344059.1:5599260-5599265	CXXC5	37933	-	0	0	0	0	0	0	0	27	0	0	0	0	0	0	0	0	0	0	0	0	Somatic	Tumour			CXXC5
NW_018344059.1:6854472-6854477	HSPA9	8369	+	0	0	0	0	0	0	0	0	0	0	0	0	80	91	0	0	0	0	0	0	ERV				HSPA9
NW_018344059.1:7236113-7236118	CDC23	0	+	0	0	2	43	0	0	0	0	0	0	0	0	0	0	0	0	0	0	0	0	ERV	metastatic?	CDS
NW_018344060.1:8962665-8962671	M1AP	0	-	0	0	0	0	0	0	0	20	0	0	0	0	0	0	0	0	0	0	0	0	Somatic	Tumour	5' UTR alt trans		M1AP
NW_018344061.1:3502033-3502038	SCIMP	0	-	0	0	0	92	0	0	0	0	0	0	0	0	0	0	0	0	0	0	0	0	Somatic	Tumour
NW_018344061.1:6199421-6199426	RASA4B	0	-	0	0	0	0	0	92	0	0	0	0	0	0	0	0	0	0	0	0	0	0	Somatic	Tumour
NW_018344061.1:7452334-7452339	TBL2	7023	-	0	0	0	0	0	0	0	0	0	0	0	0	0	0	0	0	181	121	0	0	ERV
NW_018344062.1:1639221-1639222	LYPLA1	-26	-	0	0	0	0	0	0	0	0	0	0	0	0	0	0	0	0	9	7	0	0	ERV	LowCov
NW_018344062.1:1738482-1738496	LOC110221407	0	-	0	0	0	0	0	0	0	0	0	0	0	0	0	0	0	0	0	0	28	40	ERV
NW_018344062.1:5579479-5579484	FAM110B	297232	+	0	0	0	0	0	0	0	0	0	0	0	12	0	0	0	0	0	0	0	0	Somatic	Tumour
NW_018344062.1:7178606-7178611	LOC110221363	0	-	0	0	0	0	0	0	18	0	0	0	0	0	0	0	0	0	0	0	0	0	Somatic	Healthy
NW_018344062.1:8805802-8805807	LOC110221385	0	-	0	0	0	0	0	0	0	0	46	55	0	0	0	0	0	0	0	0	0	0	ERV
NW_018344062.1:9396302-9396307	LOC110221400	8477	-	0	0	0	0	0	0	0	0	0	0	2	4	0	0	0	0	0	0	0	0	ERV	LowCov
NW_018344063.1:1947326-1947331	ADK	0	+	0	0	0	0	0	0	76	29	0	0	0	0	0	0	0	0	0	0	0	0	ERV
NW_018344063.1:4812497-4812500	KCNMA1	0	-	0	0	0	0	0	0	0	0	0	0	0	7	0	0	0	0	0	0	0	0	Somatic	Tumour					KCNMA1	KCNMA1
NW_018344063.1:5736173-5736177	DLG5	0	-	0	0	0	0	0	0	0	0	0	0	0	0	0	0	0	0	0	0	28	45	ERV						DLG5
NW_018344063.1:8284159-8284165	ANXA11	0	+	0	0	0	0	61	70	0	0	0	0	0	0	0	0	0	0	0	0	0	0	ERV			ANXA11
NW_018344065.1:1494516-1494526	KDM4C	-12602	-	0	0	52	110	0	0	0	0	0	0	0	0	0	0	0	0	0	0	0	0	ERV				KDM4C
NW_018344066.1:6586939-6586940	PPP1R1C	0	-	0	0	0	0	0	0	0	0	0	0	0	13	0	0	0	0	0	0	0	0	Somatic	Tumour
NW_018344067.1:1661018-1661028	LOC110221775	-19390	-	0	0	0	0	0	0	0	0	0	0	0	0	0	0	0	7	0	0	0	0	Somatic	Tumour
NW_018344067.1:1696176-1696177	LOC110221775	-54548	-	0	0	0	0	0	0	0	0	0	0	0	0	0	0	0	0	0	0	13	0	Somatic	Healthy
NW_018344067.1:7088765-7088771	CDK17	-45027	-	0	0	0	0	0	0	0	0	0	0	0	0	0	0	91	54	0	0	16	64	ERV	Group
NW_018344068.1:44502-44508	LOC110221829	0	+	0	0	0	0	0	0	0	0	0	0	112	91	0	0	0	0	0	0	0	0	ERV
NW_018344068.1:2344744-2344749	LOC110221860	0	+	0	0	0	0	0	0	0	0	0	0	0	0	66	96	0	0	0	0	0	0	ERV
NW_018344068.1:3471692-3471697	LMF1	0	-	0	0	0	0	0	0	0	0	0	0	0	0	0	0	26	52	94	62	40	40	ERV	Group			LMF1
NW_018344069.1:1511752-1511757	PITPNA	-8526	-	0	0	5	0	0	0	0	0	0	0	0	0	0	0	0	0	0	0	0	0	Somatic	Healthy
NW_018344069.1:6745083-6745092	GALNT17	0	-	0	0	0	0	0	0	107	53	0	0	0	0	0	0	0	0	0	0	0	0	ERV
NW_018344070.1:1602497-1602502	NECTIN3	0	+	0	0	0	0	0	0	0	0	0	0	0	0	83	89	0	0	0	0	0	0	ERV
NW_018344070.1:1668589-1668594	NECTIN3	-37763	+	0	0	0	0	0	0	0	0	0	0	0	0	101	97	0	0	0	0	0	0	ERV
NW_018344070.1:2664720-2664725	TMPRSS7	0	+	0	0	0	0	55	71	0	0	0	0	0	0	0	0	0	0	0	0	0	0	ERV
NW_018344070.1:3435062-3435066	LOC110222270	4914	+	0	0	0	0	0	0	0	0	0	0	0	0	96	97	0	0	0	0	0	0	ERV
NW_018344070.1:7125470-7125481	LSAMP	0	-	0	0	0	0	0	0	0	0	0	0	0	0	0	0	32	61	91	61	11	30	ERV	Group	3' UTR alt trans
NW_018344070.1:7460259-7460264	LSAMP	0	-	0	0	0	0	0	0	0	0	9	38	0	0	0	0	0	0	0	0	0	0	ERV
NW_018344070.1:8422646-8422652	LOC110222287	42705	+	0	0	0	0	0	0	0	0	64	58	0	0	0	0	0	0	0	0	0	0	ERV
NW_018344071.1:578027-578032	MAST4	0	-	0	0	0	0	0	0	0	0	0	0	0	0	91	85	0	0	0	0	0	0	ERV							MAST4
NW_018344071.1:1501414-1501420	LOC110222320	4649	+	0	0	0	0	0	0	0	0	85	82	0	0	0	0	0	0	0	0	0	0	ERV
NW_018344071.1:8990980-8990985	LOC110222316	0	+	0	0	0	0	0	0	0	0	0	0	304	211	0	0	0	0	0	0	0	0	ERV
NW_018344072.1:3481913-3481918	LOC110222404	35414	-	0	0	0	0	85	92	0	0	0	0	0	0	0	0	0	0	0	0	0	0	ERV
NW_018344072.1:5991210-5991216	LOC110222410	-801	-	0	0	0	0	0	0	0	0	0	0	0	5	0	0	0	0	0	0	0	0	Somatic	Tumour
NW_018344072.1:5994005-5994017	LOC110222410	-3596	-	0	0	0	0	0	0	17	0	0	0	0	0	0	0	0	0	0	0	0	0	Somatic	Healthy
NW_018344072.1:7755273-7755286	LOC110222362	-228827	-	0	0	0	0	0	0	25	0	0	0	0	0	0	0	0	0	0	0	0	0	Somatic	Healthy
NW_018344072.1:8024803-8024813	VRK1	180866	-	0	0	66	141	0	0	0	0	0	0	0	0	0	0	0	0	0	0	0	0	ERV				VRK1
NW_018344072.1:8893301-8893307	AK7	0	-	0	0	0	0	0	0	0	0	0	0	0	0	0	0	0	0	0	0	6	14	ERV	LowCov
NW_018344075.1:1326955-1326960	SNX25	0	-	0	0	0	0	0	0	0	0	0	0	0	0	0	0	0	0	0	0	5	32	ERV	LowCov
NW_018344075.1:2181433-2181436	IRF2	0	+	0	0	0	0	0	67	0	0	0	0	0	0	0	0	0	0	0	0	0	0	Somatic	Tumour		IRF2		IRF2	IRF2
NW_018344075.1:3454430-3454436	ING2	-5500	-	0	0	0	0	0	0	0	0	40	35	0	0	0	0	88	88	123	81	0	0	ERV	Shared		ING2	ING2
NW_018344075.1:7097128-7097134	LOC110222604	-78788	+	0	0	0	0	0	0	0	0	0	0	0	0	0	0	79	99	97	67	0	0	ERV	Group
NW_018344075.1:7615349-7615354	LOC110222605	159244	+	0	0	0	0	0	0	97	32	0	0	0	0	0	0	0	0	0	0	0	0	ERV
NW_018344076.1:105419-105421	LOC110222666	-47455	-	0	0	0	0	0	0	0	0	0	0	0	0	0	0	46	33	0	0	11	28	ERV	Group
NW_018344076.1:5724130-5724135	LOC110222644	145293	+	0	0	0	0	0	11	0	0	0	0	0	0	0	0	0	0	0	0	0	0	Somatic	Tumour
NW_018344076.1:6566992-6566995	MOB1A	-5201	-	0	0	0	0	0	0	0	0	4	0	0	0	0	0	0	0	0	0	0	0	Somatic	Healthy
NW_018344077.1:5949776-5949781	HHAT	-43830	-	0	0	0	0	0	0	0	0	0	0	0	0	0	0	0	0	86	66	0	0	ERV
NW_018344077.1:7350096-7350106	LOC110222738	73583	-	0	0	0	0	0	0	0	0	0	0	0	0	0	0	0	0	121	81	0	0	ERV
NW_018344078.1:1427190-1427194	LOC110222782	-27126	-	0	0	0	0	0	0	0	0	0	0	0	0	0	0	0	0	123	78	0	0	ERV
NW_018344078.1:4130500-4130505	RFC5	7330	+	0	0	0	0	54	69	79	41	0	0	0	0	0	0	0	0	0	0	0	0	ERV	Shared
NW_018344078.1:4473594-4473600	LOC110222846	0	-	0	0	0	0	0	0	0	0	0	0	0	0	32	79	0	0	0	0	0	0	ERV
NW_018344078.1:8654898-8654903	USP30	660	+	0	0	0	0	40	60	0	0	0	0	0	0	0	0	0	0	0	0	0	0	ERV
NW_018344078.1:8933113-8933115	MYO1H	5275	+	0	0	0	0	0	0	48	27	22	30	0	0	0	0	0	0	0	0	0	0	ERV	Group
NW_018344079.1:131440-131449	BEND3	-10471	-	0	0	0	0	0	0	0	0	0	0	108	82	0	0	0	0	0	0	0	0	ERV
NW_018344079.1:143865-143870	PDSS2	14172	-	0	0	0	0	0	0	0	0	0	0	0	0	105	105	0	0	0	0	0	0	ERV				PDSS2
NW_018344079.1:685284-685286	SOBP	0	+	0	0	0	0	0	0	0	0	0	0	0	0	6	0	0	0	0	0	0	0	Somatic	Healthy					SOBP
NW_018344079.1:1938482-1938487	LOC110222913	44944	-	0	0	0	0	0	0	0	0	36	25	0	0	0	0	0	0	0	0	0	0	ERV
NW_018344079.1:3760005-3760010	METTL24	0	-	0	6	0	0	0	0	0	0	0	0	0	0	0	0	0	0	0	0	0	0	Somatic	Tumour
NW_018344079.1:3798223-3798228	METTL24	0	-	0	0	0	0	0	0	79	45	0	0	0	0	0	0	0	0	0	0	0	0	ERV
NW_018344080.1:4129045-4129048	LOC110223031	967	-	0	0	0	0	0	0	0	0	0	0	0	4	0	0	0	0	0	0	0	0	Somatic	Tumour
NW_018344082.1:1492887-1492893	LOC110223184	0	-	0	0	62	166	131	186	109	38	0	0	0	0	0	0	0	0	0	0	0	0	ERV	Shared	ncRNA exon
NW_018344082.1:1774757-1774762	RNF216	0	-	0	0	0	0	0	0	0	29	0	0	0	0	0	0	0	0	0	0	0	0	Somatic	Tumour			RNF216
NW_018344083.1:3540024-3540030	RETREG1	0	+	0	0	0	0	0	0	0	0	0	0	0	0	76	82	0	0	0	0	0	0	ERV
NW_018344083.1:4093604-4093608	2011-03-01	-39409	+	0	0	0	0	0	0	0	0	0	0	92	68	0	0	0	0	0	0	0	0	ERV
NW_018344083.1:5241710-5241712	LOC110223260	-95138	-	0	0	0	0	0	0	40	36	0	0	0	0	0	0	0	0	0	0	0	0	ERV
NW_018344083.1:5900483-5900489	FAM105A	-12302	-	0	0	0	0	0	0	0	0	0	0	0	0	88	90	0	0	0	0	0	0	ERV
NW_018344083.1:6336058-6336063	TRIO	0	-	0	0	0	0	0	0	0	0	0	0	0	28	0	0	0	0	0	0	0	0	Somatic	Tumour			TRIO	TRIO	TRIO	TRIO
NW_018344084.1:1600051-1600056	LOC110223287	-10841	-	0	0	0	0	0	0	0	0	0	0	0	9	0	0	0	0	0	0	0	0	Somatic	Tumour
NW_018344084.1:3077766-3077771	ERBB4	0	+	0	0	0	0	0	0	0	0	0	0	0	0	0	0	0	0	282	179	12	51	ERV	Group			ERBB4		ERBB4	ERBB4
NW_018344084.1:4462203-4462204	MYL1	-1826	+	0	0	0	4	0	0	0	0	0	0	0	0	0	0	0	0	0	0	0	0	Somatic	Tumour
NW_018344084.1:7695603-7695606	LOC110223268	0	-	0	0	0	0	0	0	0	0	0	0	0	0	0	0	28	30	0	0	0	0	ERV
NW_018344085.1:734091-734095	MIDN	0	+	0	0	0	10	0	0	0	0	0	0	0	0	0	0	0	0	0	0	0	0	Somatic	Tumour
NW_018344085.1:2409847-2409852	LSM7	-15770	+	0	0	0	0	0	0	0	0	0	0	0	0	9	0	0	0	0	0	0	0	Somatic	Healthy
NW_018344085.1:7292949-7292955	GNA15	0	-	0	0	44	109	0	0	0	0	0	0	0	0	0	0	0	0	0	0	0	0	ERV		CDS
NW_018344086.1:3437679-3437680	LOC110223547	115552	-	0	0	0	0	0	0	0	0	0	0	0	0	48	56	0	0	0	0	0	0	ERV
NW_018344087.1:5474081-5474087	SORD	0	+	38	29	0	0	0	0	0	0	0	0	0	0	0	0	0	0	0	0	0	0	ERV
NW_018344087.1:6900524-6900526	EGLN3	0	+	0	0	0	0	0	0	0	0	0	0	0	0	59	63	0	0	0	0	0	0	ERV			EGLN3
NW_018344087.1:7805386-7805388	NPAS3	0	-	13	9	0	0	0	0	0	0	0	0	0	0	0	0	0	0	0	0	0	0	ERV	LowCov
NW_018344088.1:3502258-3502261	LOC110223784	-1271	-	0	0	0	0	0	0	0	0	0	0	0	0	0	0	12	13	71	45	8	26	ERV	Group
NW_018344088.1:5320686-5320691	LOC110223776	238717	-	0	0	0	0	0	0	0	0	21	27	0	0	0	0	0	0	0	0	0	0	ERV
NW_018344088.1:5426575-5426580	LOC110223776	132828	-	0	0	0	0	0	0	0	0	0	0	0	0	93	94	0	0	0	0	0	0	ERV
NW_018344089.1:3797949-3797955	SPIN1	0	-	0	0	0	0	0	0	48	38	0	0	0	0	0	0	0	0	0	0	0	0	ERV
NW_018344089.1:5936667-5936670	LOC110223797	4837	+	0	0	0	0	0	0	0	0	0	0	0	0	78	61	0	0	0	0	0	0	ERV
NW_018344090.1:4257467-4257472	LOC110223866	4007	-	0	0	0	0	65	72	0	0	0	0	0	0	0	0	0	0	0	0	0	0	ERV
NW_018344090.1:6813432-6813438	UBE3C	0	+	0	0	69	112	0	0	0	0	0	0	0	0	0	0	0	0	0	0	0	0	ERV						UBE3C
NW_018344091.1:2533600-2533612	API5	206927	+	0	0	0	0	58	67	0	0	0	0	0	0	0	0	0	0	0	0	0	0	ERV
NW_018344091.1:2596844-2596854	API5	143685	+	0	0	0	0	0	75	0	0	0	0	0	0	0	0	0	0	0	0	0	0	Somatic	Tumour
NW_018344091.1:2685957-2685962	API5	54577	+	25	18	0	0	0	0	0	0	0	0	0	0	0	0	0	0	0	0	0	0	ERV
NW_018344091.1:6728406-6728412	LRP4	-2320	-	0	0	0	24	0	0	0	0	0	0	0	0	0	0	0	0	0	0	0	0	Somatic	Tumour					LRP4
NW_018344091.1:7692695-7692708	PTPRJ	0	+	0	0	0	0	0	72	0	0	0	0	0	0	0	0	0	0	0	0	0	0	Somatic	Tumour		PTPRJ	PTPRJ
NW_018344092.1:2096571-2096576	ADTRP	1033	+	0	0	0	0	0	8	0	0	0	0	0	0	0	0	0	0	0	0	0	0	Somatic	Tumour
NW_018344092.1:6761291-6761293	BLOC1S5	0	+	0	0	0	10	0	0	0	0	0	0	0	0	0	0	0	0	0	0	0	0	Somatic	Tumour
NW_018344092.1:6764657-6764683	BLOC1S5	0	+	0	0	0	6	0	0	0	0	0	0	0	0	0	0	0	0	0	0	0	0	Somatic	Tumour
NW_018344092.1:8014590-8014596	LOC110224091	118349	+	0	0	0	0	0	0	0	0	0	0	118	114	60	83	0	0	0	0	0	0	ERV	Group
NW_018344094.1:6294836-6294840	LOC110192108	8139	+	0	0	0	0	0	0	67	36	0	0	0	0	0	0	0	0	0	0	0	0	ERV
NW_018344095.1:5004859-5004860	CDH8	0	+	0	0	0	0	0	31	0	0	0	0	0	0	0	0	0	0	0	0	0	0	Somatic	Tumour						CDH8
NW_018344096.1:6246048-6246050	TRAF4	0	+	0	0	0	0	0	50	0	0	0	0	0	0	0	0	0	0	0	0	0	0	Somatic	Tumour	5' UTR alt trans		TRAF4
NW_018344096.1:6967398-6967401	TAOK1	28979	+	22	28	0	0	0	0	0	0	0	0	0	0	0	0	0	0	0	0	0	0	ERV					TAOK1
NW_018344097.1:6069834-6069845	DIAPH2	0	-	0	0	56	90	0	0	0	0	0	0	0	0	0	0	0	0	0	0	0	0	ERV			DIAPH2
NW_018344098.1:5233991-5233996	CFDP1	0	-	0	0	0	0	0	0	0	0	0	0	0	0	0	0	0	0	0	0	36	49	ERV
NW_018344099.1:5403289-5403294	LOC110192581	-8299	+	0	0	0	0	0	0	97	48	0	0	0	0	0	0	0	0	0	0	0	0	ERV
NW_018344099.1:6844532-6844533	FLI1	0	-	0	0	0	25	0	0	0	0	0	0	0	0	0	0	0	0	0	0	0	0	Somatic	Tumour			FLI1
NW_018344100.1:4520614-4520619	LMO2	-30496	-	0	0	2	110	0	0	0	0	0	0	0	0	0	0	0	0	0	0	0	0	ERV	metastatic?		LMO2	LMO2
NW_018344100.1:7285926-7285932	CUNH11orf74	0	+	0	0	0	0	69	84	0	0	0	0	0	0	0	0	0	0	0	0	0	0	ERV
NW_018344101.1:1190410-1190415	FGF14	0	+	0	0	0	0	0	0	0	0	0	0	134	111	0	0	0	0	0	0	0	0	ERV				FGF14
NW_018344101.1:2758483-2758490	PCCA	0	-	22	30	0	0	0	0	0	0	0	0	89	53	0	0	42	32	0	0	0	0	ERV	Shared					PCCA
NW_018344101.1:3616809-3616814	CLYBL	-16402	-	0	0	0	0	0	0	0	0	0	0	0	0	0	0	47	47	0	0	0	0	ERV
NW_018344101.1:3619745-3619749	CLYBL	-19338	-	0	0	0	0	53	92	0	0	0	0	0	0	0	0	0	0	0	0	0	0	ERV
NW_018344101.1:3620457-3620463	CLYBL	-20050	-	16	17	0	0	0	0	0	0	14	29	96	62	0	0	0	0	0	0	39	59	ERV	Shared
NW_018344101.1:3625165-3625171	CLYBL	-24758	-	0	0	0	0	0	0	0	0	49	27	0	0	0	0	0	0	0	0	0	0	ERV
NW_018344101.1:3638870-3638875	CLYBL	-38463	-	0	0	0	0	0	0	0	0	0	0	0	0	89	100	0	0	0	0	0	0	ERV
NW_018344101.1:3657886-3657891	CLYBL	-57479	-	0	0	0	0	0	0	0	0	0	0	0	0	8	61	0	0	0	0	0	0	ERV
NW_018344101.1:3664216-3664223	CLYBL	-63809	-	0	0	142	268	57	79	0	0	0	0	0	0	0	0	0	0	0	0	0	0	ERV	Group
NW_018344101.1:3787615-3787620	LOC110192669	34555	+	0	0	0	0	0	8	0	0	0	0	0	0	0	0	0	0	0	0	0	0	Somatic	Tumour
NW_018344101.1:3988712-3988715	LOC110192670	0	-	0	0	0	0	0	10	0	0	0	0	0	0	0	0	0	0	0	0	0	0	Somatic	Tumour
NW_018344101.1:4004246-4004251	LOC110192670	-1437	-	0	0	0	0	0	0	0	0	0	0	143	127	0	0	0	0	0	0	0	0	ERV
NW_018344101.1:4007626-4007629	LOC110192670	-4817	-	0	0	0	0	49	72	0	0	0	0	0	0	83	65	0	0	0	0	0	0	ERV	Shared
NW_018344101.1:4210370-4210375	UBAC2	0	-	0	0	0	0	0	10	0	0	0	0	0	0	0	0	0	0	0	0	0	0	Somatic	Tumour
NW_018344102.1:938022-938024	SLC35G1	19290	-	0	0	0	0	0	0	0	0	0	0	0	0	0	0	29	33	0	0	0	0	ERV
NW_018344102.1:2075301-2075306	EXOC6	-70504	-	0	0	0	21	0	0	0	0	0	0	0	0	0	0	0	0	0	0	0	0	Somatic	Tumour
NW_018344103.1:3000230-3000235	PPP2R2B	0	-	0	0	0	0	0	0	0	0	0	0	2	7	0	0	0	0	0	0	0	0	ERV	LowCov
NW_018344104.1:4872333-4872338	STK17A	-13133	+	0	0	0	0	0	0	0	0	81	90	0	0	0	0	0	0	0	0	0	0	ERV
NW_018344104.1:6291420-6291423	PLCD1	7679	+	0	0	0	0	0	0	0	0	9	22	0	0	0	0	0	0	0	0	0	0	ERV	LowCov			PLCD1
NW_018344105.1:450607-450612	LOC110193064	-63873	+	0	0	0	0	0	0	0	0	0	0	0	0	78	94	0	0	0	0	0	0	ERV
NW_018344105.1:1473671-1473672	LOC110193039	-56983	+	0	0	0	0	0	0	0	0	0	0	0	0	26	18	0	0	0	0	0	0	ERV
NW_018344105.1:2372336-2372341	LOC110193009	0	-	0	0	0	0	0	0	0	0	0	0	0	0	93	84	0	0	0	0	0	0	ERV
NW_018344105.1:2470891-2470897	HDX	51347	+	0	0	0	0	0	0	98	52	0	0	0	0	0	0	0	0	0	0	0	0	ERV
NW_018344105.1:4871183-4871192	LOC110193025	-4901	+	0	0	62	125	0	0	0	0	0	0	0	0	0	0	0	0	0	0	0	0	ERV
NW_018344106.1:705425-705430	PITPNM3	0	-	0	0	0	0	0	0	0	0	0	0	0	0	0	0	52	46	0	0	0	0	ERV
NW_018344106.1:1841806-1841811	ZZEF1	0	+	0	0	0	0	0	43	0	0	0	0	0	0	0	0	0	0	0	0	0	0	Somatic	Tumour					ZZEF1	ZZEF1
NW_018344108.1:2229031-2229036	MTSS1	0	+	0	0	0	0	0	0	116	44	59	91	0	0	0	0	0	0	0	0	0	0	ERV	Group
NW_018344108.1:2449087-2449092	TMEM65	0	+	0	0	0	0	0	0	95	33	54	71	0	0	0	0	0	0	0	0	0	0	ERV	Group	5' UTR alt trans
NW_018344109.1:4294168-4294173	LOC110193344	0	-	0	0	1	60	0	0	0	0	0	0	0	0	0	0	0	0	0	0	0	0	ERV	metastatic?
NW_018344109.1:6409117-6409119	LMNTD1	96082	+	0	0	0	0	0	0	0	0	0	0	0	0	0	0	0	0	85	56	12	24	ERV	Group
NW_018344110.1:6772148-6772150	SH3RF3	0	-	0	0	0	0	49	84	0	0	0	0	0	0	0	0	0	0	0	0	0	0	ERV
NW_018344111.1:5484370-5484376	LOC110193490	-17430	-	0	0	0	0	32	44	0	0	0	0	0	0	0	0	0	0	0	0	0	0	ERV
NW_018344111.1:6223285-6223290	GPRC5B	0	+	0	0	0	0	0	0	0	0	0	0	112	118	0	0	0	0	0	0	0	0	ERV
NW_018344111.1:6273974-6273979	IQCK	0	-	0	0	0	0	0	0	58	41	0	0	0	0	0	0	0	0	0	0	0	0	ERV
NW_018344112.1:561776-561792	EIF3H	-73276	+	0	0	0	0	0	0	0	0	0	0	0	0	0	0	0	0	0	0	29	28	ERV			EIF3H
NW_018344113.1:845436-845445	NUP93	28296	+	0	0	59	147	0	0	0	0	0	0	0	0	61	63	0	0	0	0	0	0	ERV	Shared				NUP93
NW_018344113.1:4416771-4416778	LOC110193609	-23752	+	0	0	0	0	0	0	81	39	0	0	0	0	0	0	0	0	0	0	0	0	ERV
NW_018344114.1:2886998-2887003	GPC5	0	+	0	0	0	0	0	0	0	0	0	0	90	81	0	0	0	0	0	0	0	0	ERV			GPC5	GPC5		GPC5
NW_018344114.1:3147797-3147802	GPC5	0	+	0	0	0	0	0	0	0	0	0	0	0	9	0	0	0	0	0	0	0	0	Somatic	Tumour		GPC5	GPC5		GPC5
NW_018344114.1:5151689-5151693	GPC6	0	+	0	0	0	0	0	0	0	0	3	5	0	0	0	0	0	0	0	0	0	0	ERV	LowCov
NW_018344114.1:5568729-5568734	GPC6	0	+	0	0	0	0	0	0	0	0	0	0	0	0	0	0	0	0	0	0	46	88	ERV
NW_018344114.1:6055228-6055234	TGDS	-944	-	0	0	0	0	0	0	0	0	0	0	0	0	75	80	0	0	0	0	0	0	ERV
NW_018344115.1:1978165-1978170	SNTG2	15417	+	0	0	0	0	0	0	0	0	41	39	0	0	0	0	0	0	0	0	0	0	ERV						SNTG2
NW_018344115.1:3258692-3258699	LOC110193834	0	-	0	0	0	0	0	0	0	0	0	0	0	0	33	33	27	33	58	40	20	34	ERV	Shared
NW_018344115.1:3324854-3324863	MYT1L	0	-	0	0	0	0	0	0	0	0	0	0	0	0	0	0	0	0	0	0	25	46	ERV						MYT1L	MYT1L
NW_018344115.1:3402693-3402710	MYT1L	0	-	0	0	0	0	0	0	0	0	0	0	0	0	27	36	23	19	46	32	9	12	ERV	Shared					MYT1L	MYT1L
NW_018344115.1:5264519-5264529	LOC110193824	45597	+	0	0	0	0	0	0	0	0	0	0	0	0	30	34	24	18	60	46	0	0	ERV	Shared
NW_018344115.1:5577460-5577465	TRAPPC12	0	+	0	0	0	0	0	0	0	0	0	0	0	0	71	90	26	67	125	79	0	0	ERV	Shared
NW_018344115.1:5950719-5950725	COLEC11	0	+	31	26	0	0	0	0	0	0	53	56	0	0	0	0	0	0	0	0	0	0	ERV	Shared
NW_018344115.1:5987361-5987366	ALLC	4966	+	0	0	0	0	0	0	0	0	0	0	0	0	42	60	0	0	0	0	0	0	ERV
NW_018344115.1:6087353-6087360	DCDC2C	0	+	0	0	84	123	100	128	0	0	0	0	0	0	0	0	0	0	0	0	0	0	ERV	Group
NW_018344115.1:6564354-6564361	LOC110193825	157613	+	0	0	0	0	0	0	0	0	0	0	86	63	0	0	0	0	0	0	0	0	ERV
NW_018344116.1:1046343-1046349	LOC110193909	-8741	-	0	0	0	0	0	0	20	2	0	0	0	0	0	0	0	0	0	0	0	0	ERV	LowCov
NW_018344117.1:541779-541784	C1QL4	-406	-	0	0	0	0	0	0	0	0	0	0	0	0	0	0	0	0	82	51	0	0	ERV
NW_018344117.1:2509537-2509542	METTL7A	-5968	+	31	36	0	0	0	0	0	0	0	0	0	0	0	0	0	0	0	0	0	0	ERV
NW_018344117.1:5998225-5998228	LOC110194145	-52910	-	0	0	0	0	0	0	0	0	0	0	0	7	0	0	0	0	0	0	0	0	Somatic	Tumour
NW_018344117.1:6653579-6653581	CBX5	0	-	0	0	0	0	0	0	0	0	6	11	0	0	0	0	0	0	0	0	0	0	ERV	LowCov					CBX5
NW_018344118.1:2542479-2542494	LOC110194188	-865	+	0	0	0	0	0	0	0	0	0	0	0	0	0	0	21	47	75	52	0	0	ERV	Group
NW_018344118.1:2579806-2579813	LOC110194188	-38192	+	0	0	0	0	0	0	0	0	0	0	99	85	0	0	0	0	0	0	0	0	ERV
NW_018344118.1:4436531-4436536	SLC13A1	0	-	0	0	0	0	0	0	0	0	0	0	146	114	0	0	0	0	0	0	0	0	ERV
NW_018344119.1:2365274-2365278	LOC110194232	0	+	18	10	40	63	0	0	0	0	0	0	0	0	0	0	0	0	0	0	0	0	ERV	Shared
NW_018344119.1:4792805-4792809	RANGRF	-2382	-	0	0	0	0	0	0	0	0	0	0	0	0	0	0	49	66	0	0	0	0	ERV
NW_018344120.1:176881-176886	PIP4K2A	0	+	0	0	0	0	59	77	0	0	0	0	0	0	0	0	0	0	0	0	0	0	ERV				PIP4K2A
NW_018344120.1:3465368-3465373	MALRD1	0	-	0	0	0	0	0	0	0	0	0	0	0	0	0	0	0	0	60	39	0	0	ERV
NW_018344120.1:5901098-5901099	CUBN	0	+	0	0	28	45	0	0	0	0	0	0	0	0	0	0	0	0	0	0	0	0	ERV				CUBN		CUBN	CUBN
NW_018344120.1:6364476-6364487	C1QL3	28456	+	0	0	0	0	0	0	0	0	0	0	0	0	0	0	38	38	0	0	0	0	ERV
NW_018344120.1:6821936-6821941	PTER	-371853	-	0	0	0	0	0	0	0	0	0	0	0	0	0	0	0	0	150	93	0	0	ERV			PTER
NW_018344121.1:869441-869447	CUNH9orf24	0	+	0	0	0	0	89	93	0	0	0	0	0	0	0	0	0	0	0	0	0	0	ERV
NW_018344124.1:347996-347999	AMER3	22099	+	0	0	1	6	0	0	0	0	0	0	0	0	0	0	0	0	0	0	0	0	ERV	LowCov						AMER3
NW_018344124.1:5699906-5699911	BIN1	0	+	0	0	0	0	0	0	0	0	0	0	0	0	0	0	0	0	139	100	0	0	ERV			BIN1	BIN1
NW_018344125.1:3997020-3997026	COL4A5	-22661	+	0	0	0	0	0	0	0	0	0	0	0	0	0	24	0	0	0	0	0	0	Somatic	Tumour					COL4A5	COL4A5
NW_018344127.1:6210579-6210585	LOC110194846	0	-	0	0	142	284	0	0	0	0	0	0	0	0	0	0	0	0	0	0	0	0	ERV
NW_018344128.1:1349609-1349614	SLC7A11	123293	+	0	0	0	0	0	0	0	0	0	0	0	0	82	85	0	0	0	0	0	0	ERV
NW_018344129.1:3195149-3195153	NEK6	0	-	27	32	0	0	0	0	0	0	0	0	0	0	0	0	0	0	0	0	0	0	ERV
NW_018344129.1:4863021-4863024	ZBTB6	1015	+	0	0	0	57	0	0	0	0	0	0	0	0	0	0	0	0	0	0	0	0	Somatic	Tumour
NW_018344130.1:5431683-5431684	RFXAP	0	+	0	0	0	0	0	0	0	0	0	0	0	0	34	32	0	0	0	0	0	0	ERV			RFXAP
NW_018344131.1:756018-756022	RAB3IL1	0	-	0	0	0	0	0	0	0	0	0	0	0	0	24	42	0	0	0	0	0	0	ERV		CDS	RAB3IL1
NW_018344132.1:4653423-4653428	LOC110195615	-13257	-	0	0	0	0	0	0	0	0	82	90	0	0	0	0	0	0	0	0	0	0	ERV
NW_018344133.1:6219706-6219712	LOC110195650	2618	-	0	0	0	0	0	0	0	0	0	0	0	0	0	0	0	0	0	0	2	5	ERV	LowCov
NW_018344134.1:4687226-4687232	LOC110195717	43525	+	0	0	84	131	58	94	0	0	0	0	0	0	0	0	0	0	0	0	0	0	ERV	Group
NW_018344135.1:3990466-3990471	BNIP2	172272	+	0	0	62	115	31	55	0	0	0	0	0	0	0	0	0	0	0	0	0	0	ERV	Group
NW_018344135.1:4840717-4840722	OTUD7A	0	+	0	0	0	0	0	0	0	0	41	44	0	0	0	0	0	0	0	0	0	0	ERV
NW_018344136.1:4113708-4113713	ANKRD29	22445	+	0	0	0	0	0	0	0	0	0	0	0	0	0	0	0	0	110	81	0	0	ERV
NW_018344137.1:1086240-1086245	LOC110195843	336870	+	0	0	0	0	0	0	0	0	0	0	150	120	0	0	0	0	0	0	0	0	ERV
NW_018344137.1:4279442-4279447	LOC110195835	0	+	0	0	33	64	0	0	0	0	0	0	0	0	0	0	0	0	0	0	0	0	ERV
NW_018344139.1:5570126-5570131	LOC110195937	8987	+	0	0	0	0	152	158	0	0	0	0	0	0	0	0	0	0	0	0	0	0	ERV
NW_018344139.1:5977655-5977658	LGR5	0	-	0	0	0	0	0	0	0	0	0	0	0	6	0	0	0	0	0	0	0	0	Somatic	Tumour
NW_018344140.1:5113608-5113612	KCTD6	0	+	0	0	0	0	0	0	76	43	0	0	0	0	0	0	45	44	0	0	0	0	ERV	Shared
NW_018344141.1:958214-958219	ADRB2	37046	+	0	0	0	0	0	0	0	0	53	37	0	0	73	111	0	0	0	0	0	0	ERV	Shared			ADRB2
NW_018344141.1:4173649-4173653	LOC110196065	-34141	-	0	0	0	0	0	0	0	0	0	0	0	0	0	0	38	57	0	0	0	0	ERV
NW_018344143.1:5497828-5497834	KDM3A	0	+	0	0	104	155	0	0	0	0	0	0	0	0	0	0	0	0	0	0	0	0	ERV				KDM3A
NW_018344143.1:5805231-5805238	CD8A	-7032	-	0	0	0	0	0	0	0	32	0	0	0	0	0	0	0	0	0	0	0	0	Somatic	Tumour		CD8A
NW_018344144.1:3512810-3512816	LOC110196417	978	+	0	0	0	0	0	0	65	40	0	0	0	0	0	0	0	0	0	0	0	0	ERV
NW_018344145.1:904103-904108	LOC110196456	39945	-	0	0	14	17	17	18	0	0	0	0	0	0	0	0	0	0	0	0	0	0	ERV	Group
NW_018344145.1:4239599-4239604	LOC110196462	-363374	+	0	0	0	0	0	0	0	0	49	40	0	0	0	0	0	0	0	0	0	0	ERV
NW_018344147.1:346201-346206	XPNPEP2	0	+	0	0	0	0	0	0	0	0	29	23	0	0	0	0	0	0	0	0	0	0	ERV
NW_018344147.1:573049-573051	BCORL1	27507	+	0	0	0	0	0	0	0	0	0	0	0	0	20	4	0	0	0	0	0	0	ERV				BCORL1			BCORL1
NW_018344147.1:1055609-1055614	RBMX2	0	+	0	0	0	0	59	64	0	0	0	0	0	0	0	0	0	0	0	0	0	0	ERV
NW_018344147.1:1059189-1059196	RBMX2	0	+	14	11	0	0	0	0	0	0	0	0	0	0	0	0	0	0	0	0	0	0	ERV	LowCov
NW_018344147.1:4385868-4385873	LOC110196560	-4015	-	0	16	0	0	0	0	0	0	0	0	0	0	0	0	0	0	0	0	0	0	Somatic	Tumour
NW_018344147.1:5635944-5635949	LOC110196565	2381	+	25	40	0	0	0	0	0	0	0	0	0	0	0	0	0	0	0	0	0	0	ERV
NW_018344148.1:2051481-2051485	ME1	0	+	0	0	0	0	0	0	0	0	0	0	129	123	0	0	0	0	0	0	0	0	ERV
NW_018344148.1:2544516-2544523	UBE3D	0	+	0	0	68	106	0	0	0	0	0	0	0	0	0	0	0	0	0	0	0	0	ERV
NW_018344149.1:197296-197301	RNASEH2B	20332	+	0	0	0	0	0	0	0	23	0	0	0	0	0	0	0	0	0	0	0	0	Somatic	Tumour
NW_018344149.1:732000-732003	SERPINE3	0	+	0	0	0	0	0	5	0	0	0	0	0	0	0	0	0	0	0	0	0	0	Somatic	Tumour
NW_018344151.1:5241346-5241352	EFNB2	0	+	0	0	0	0	0	0	0	0	0	0	97	72	0	0	0	0	0	0	0	0	ERV
NW_018344151.1:5340452-5340457	EFNB2	-74301	+	0	0	0	0	0	0	0	0	43	54	0	0	0	0	0	0	0	0	0	0	ERV
NW_018344152.1:1567977-1567982	PSKH2	-25236	-	0	0	0	0	0	0	0	0	0	0	0	0	0	0	0	0	168	99	0	0	ERV
NW_018344152.1:2098336-2098341	CNGB3	0	-	0	0	0	0	34	35	0	0	0	0	0	0	0	0	0	0	0	0	0	0	ERV						CNGB3
NW_018344152.1:4822561-4822567	LOC110196721	166421	+	0	0	0	0	0	0	0	0	0	0	0	0	0	0	27	29	61	32	10	35	ERV	Group
NW_018344154.1:4276002-4276009	PPP1CC	-33515	-	0	0	0	0	0	0	0	0	0	0	0	0	0	0	15	5	0	0	0	0	ERV	LowCov			PPP1CC
NW_018344155.1:3324002-3324019	NMI	0	+	0	0	0	0	0	0	0	0	0	0	52	38	0	0	0	0	0	0	0	0	ERV
NW_018344155.1:3455121-3455125	LOC110196909	-47832	-	0	0	53	85	0	0	0	0	0	0	0	0	0	0	0	0	0	0	0	0	ERV
NW_018344156.1:1008323-1008328	CUNH6orf118	0	-	0	0	0	0	0	0	0	0	58	53	0	0	0	0	0	0	0	0	0	0	ERV
NW_018344156.1:4245743-4245749	LOC110196953	-73975	-	24	32	0	0	0	0	0	0	0	0	0	0	0	0	0	0	0	0	0	0	ERV
NW_018344156.1:4867220-4867225	FRMD1	-10183	-	0	0	0	0	0	0	0	0	0	0	0	0	0	0	0	0	0	0	23	53	ERV
NW_018344157.1:8490-8495	METTL11B	0	+	0	0	0	0	0	0	0	0	0	0	116	124	0	0	0	0	0	0	0	0	ERV		CDS
NW_018344157.1:4791797-4791802	KIAA0040	0	-	0	0	48	97	0	0	0	0	0	0	0	0	0	0	0	0	0	0	0	0	ERV
NW_018344158.1:1714672-1714673	FAM208A	13290	+	0	0	0	0	0	0	9	4	0	0	0	0	0	0	0	0	0	0	0	0	ERV	LowCov
NW_018344159.1:3014003-3014004	LOC110197082	-433458	+	0	0	0	0	3	4	0	0	0	0	0	0	0	0	0	0	0	0	0	0	ERV	LowCov
NW_018344160.1:4266173-4266179	LOC110197092	-73191	+	0	0	0	0	0	0	0	0	0	0	0	0	0	0	25	26	0	0	16	62	ERV	Group
NW_018344160.1:4266703-4266710	LOC110197092	-73721	+	0	0	0	0	0	0	0	0	0	0	56	37	0	0	0	0	0	0	0	0	ERV
NW_018344162.1:1470557-1470562	LOC110197235	-975	+	31	21	0	0	0	0	0	0	0	0	0	0	0	0	0	0	0	0	0	0	ERV
NW_018344162.1:1686279-1686284	PID1	138043	-	0	0	70	98	59	74	0	0	0	0	0	0	72	78	0	0	0	0	0	0	ERV	Shared
NW_018344162.1:2524181-2524186	DNER	0	-	25	40	0	0	0	0	0	0	0	0	0	0	0	0	0	0	0	0	0	0	ERV						DNER
NW_018344163.1:3332271-3332276	RDH10	6521	-	0	0	0	0	0	0	0	0	0	0	5	28	0	0	0	0	0	0	0	0	ERV	LowCov
NW_018344165.1:160610-160612	LOC110197355	-15581	-	0	0	0	0	0	0	0	0	29	56	0	0	0	0	0	0	0	0	0	0	ERV
NW_018344165.1:2166483-2166486	APOPT1	6034	-	0	0	0	0	0	0	69	42	0	0	0	0	0	0	0	0	0	0	0	0	ERV
NW_018344165.1:4591751-4591756	LOC110197335	0	+	0	0	0	0	0	0	0	0	0	0	0	0	0	0	0	0	0	0	18	45	ERV
NW_018344165.1:4725789-4725794	LOC110197361	15169	-	0	0	0	0	0	0	0	0	0	0	0	0	0	0	0	0	131	96	0	0	ERV
NW_018344166.1:736516-736521	ZBTB7A	0	-	0	0	0	103	0	0	0	0	0	0	0	0	0	0	0	0	0	0	0	0	Somatic	Tumour			ZBTB7A
NW_018344166.1:1877529-1877532	UHRF1	0	+	0	0	0	0	0	15	0	0	0	0	0	0	0	0	0	0	0	0	0	0	Somatic	Tumour
NW_018344166.1:3300154-3300159	CATSPERD	0	+	22	14	0	0	0	0	0	0	0	0	0	0	0	0	0	0	0	0	0	0	ERV
NW_018344167.1:477238-477250	WDR82	-8971	-	0	0	0	0	0	0	0	0	0	0	33	28	0	0	0	0	0	0	0	0	ERV				WDR82
NW_018344167.1:536529-536534	DNAH1	15700	+	0	0	0	0	0	0	0	0	0	0	0	0	0	0	0	0	178	117	0	0	ERV							DNAH1
NW_018344167.1:4037495-4037499	LOC110197552	-252000	-	0	0	0	0	0	0	0	0	0	0	0	0	45	70	0	0	0	0	0	0	ERV
NW_018344169.1:1398665-1398670	CUNH9orf3	0	+	0	0	0	0	0	0	0	43	0	0	0	0	0	0	0	0	0	0	0	0	Somatic	Tumour
NW_018344169.1:4246081-4246084	LRRC2	0	+	0	0	0	0	0	0	0	0	0	0	4	7	0	0	0	0	0	0	0	0	ERV	LowCov
NW_018344170.1:24452-24457	LOC110197684	7687	+	0	0	0	52	0	0	0	0	0	0	0	0	0	0	0	0	0	0	0	0	Somatic	Tumour
NW_018344170.1:326617-326622	LOC110197703	-38662	+	0	0	0	0	0	0	77	43	0	0	0	0	0	0	0	0	0	0	0	0	ERV
NW_018344170.1:2757339-2757352	LOC110197685	-9611	-	0	0	62	90	0	0	0	0	0	0	0	0	0	0	0	0	0	0	0	0	ERV
NW_018344170.1:3607589-3607598	LOC110197666	52949	-	0	0	0	0	0	0	0	0	0	0	82	73	0	0	0	0	0	0	0	0	ERV
NW_018344172.1:2487240-2487247	LOC110197799	4986	-	0	0	0	0	38	42	0	0	0	0	0	0	0	0	0	0	0	0	0	0	ERV
NW_018344172.1:2930880-2930890	LOC110197767	-3899	-	0	0	0	0	0	0	0	0	0	0	0	0	0	0	51	38	0	0	0	0	ERV
NW_018344172.1:3862016-3862025	ZC3H8	34412	-	20	32	0	0	0	0	0	0	0	0	0	0	0	0	0	0	0	0	0	0	ERV				ZC3H8
NW_018344173.1:2869218-2869223	LOC110197926	0	+	0	0	63	148	0	0	0	0	0	0	0	0	0	0	0	0	0	0	0	0	ERV
NW_018344174.1:3106620-3106627	GPR35	0	+	0	0	0	0	0	0	0	0	0	0	0	0	0	0	0	0	109	71	0	0	ERV
NW_018344174.1:3140628-3140632	LOC110198112	100	+	0	0	0	0	0	0	0	0	0	0	0	0	0	6	0	0	0	0	0	0	Somatic	Tumour
NW_018344175.1:214099-214104	GAB2	0	-	0	0	0	0	0	0	0	0	11	3	0	0	0	0	0	0	0	0	0	0	ERV	LowCov			GAB2
NW_018344175.1:567725-567730	TENM4	19128	-	0	0	0	0	0	0	0	0	0	0	0	0	0	0	28	35	0	0	12	33	ERV	Group					TENM4	TENM4
NW_018344175.1:1197356-1197361	TENM4	0	-	0	0	62	103	57	56	0	0	0	0	0	0	0	0	0	0	0	0	0	0	ERV	Group					TENM4	TENM4
NW_018344175.1:4441912-4441914	LOC110198118	-241500	-	0	0	81	122	0	0	0	0	0	0	0	0	0	0	0	0	0	0	0	0	ERV
NW_018344177.1:2816347-2816352	RASGRP3	0	+	0	0	0	60	0	0	0	0	0	0	0	0	0	0	0	0	0	0	0	0	Somatic	Tumour
NW_018344179.1:1158966-1158973	SUSD1	0	+	0	0	0	0	0	0	0	0	38	30	0	0	0	0	0	0	0	0	0	0	ERV
NW_018344179.1:1180223-1180228	SUSD1	0	+	0	0	0	0	0	0	0	5	0	0	0	0	0	0	0	0	0	0	0	0	Somatic	Tumour
NW_018344179.1:1215186-1215191	SUSD1	0	+	1	24	0	0	0	0	0	0	0	0	0	0	0	0	0	0	0	0	0	0	ERV	metastatic?
NW_018344179.1:2396663-2396668	NOMO2	0	+	0	0	75	128	68	97	0	0	0	0	0	0	0	0	0	0	0	0	0	0	ERV	Group
NW_018344179.1:3503325-3503331	XYLT1	0	+	0	0	0	0	0	0	70	28	0	0	0	0	0	0	0	0	0	0	0	0	ERV
NW_018344180.1:1748643-1748648	LOC110198265	-43699	+	0	0	0	0	0	0	0	0	57	57	0	0	0	0	0	0	0	0	0	0	ERV
NW_018344180.1:3917339-3917342	UTRN	0	+	11	14	0	0	0	0	0	0	0	0	0	0	0	0	0	0	0	0	0	0	ERV	LowCov					UTRN	UTRN
NW_018344181.1:1828125-1828130	PLA2G10	0	-	0	0	0	52	0	0	0	0	0	0	0	0	0	0	0	0	0	0	0	0	Somatic	Tumour
NW_018344181.1:2151165-2151170	LOC110198310	0	+	0	0	46	77	0	0	0	0	0	0	0	0	0	0	0	0	0	0	0	0	ERV
NW_018344181.1:2235820-2235836	LOC110198350	0	-	0	0	0	0	0	0	125	52	23	30	0	0	0	0	0	0	0	0	0	0	ERV	Group
NW_018344181.1:3039580-3039581	DEXI	-1840	+	0	0	0	7	0	0	0	0	0	0	0	0	0	0	0	0	0	0	0	0	Somatic	Tumour
NW_018344181.1:3079220-3079226	CIITA	0	-	0	0	1	41	0	0	0	0	0	0	0	0	0	0	0	0	0	0	0	0	ERV	metastatic?		CIITA	CIITA	CIITA
NW_018344182.1:273147-273152	KRT13	0	-	0	0	0	0	0	5	0	0	0	0	0	0	0	0	0	0	0	0	0	0	Somatic	Tumour	5' UTR
NW_018344183.1:1829102-1829111	ICOS	-101677	+	0	0	0	0	0	0	16	8	0	0	0	0	0	0	0	0	0	0	0	0	ERV	LowCov		ICOS
NW_018344183.1:2096922-2096927	LOC110198497	-133766	+	38	47	0	0	0	0	0	0	0	0	0	0	0	0	0	0	0	0	0	0	ERV
NW_018344183.1:2185630-2185642	LOC110198497	-222474	+	0	0	68	110	0	0	0	0	0	0	0	0	0	0	0	0	0	0	0	0	ERV
NW_018344183.1:2300998-2301004	PARD3B	135848	+	0	0	0	0	0	0	0	0	0	0	113	90	87	91	0	0	0	0	0	0	ERV	Group					PARD3B
NW_018344183.1:2453345-2453352	PARD3B	0	+	0	0	0	0	0	0	0	0	0	0	84	86	0	0	0	0	0	0	0	0	ERV						PARD3B
NW_018344183.1:2541742-2541747	PARD3B	0	+	0	0	0	0	0	0	0	0	0	0	0	0	0	0	0	0	129	97	38	42	ERV	Group					PARD3B
NW_018344183.1:3183735-3183741	PARD3B	0	+	0	0	0	0	0	0	0	0	14	6	0	0	0	0	0	0	0	0	0	0	ERV	LowCov					PARD3B
NW_018344183.1:4178699-4178717	INO80D	48235	-	17	39	0	0	0	0	0	0	0	0	0	0	0	0	0	0	0	0	0	0	ERV
NW_018344183.1:4321256-4321261	LOC110198500	0	+	0	0	0	0	73	77	0	0	0	0	0	0	0	0	0	0	0	0	0	0	ERV
NW_018344183.1:4336924-4336928	LOC110198500	-1936	+	0	0	0	0	0	0	0	0	0	0	0	0	0	0	0	0	109	75	32	41	ERV	Group
NW_018344188.1:2189601-2189605	LOC110198628	22776	+	0	0	0	0	0	0	78	38	0	0	0	0	60	72	0	0	0	0	0	0	ERV	Shared
NW_018344188.1:3229420-3229425	LINGO2	103622	+	0	0	27	58	0	0	0	0	0	0	0	0	0	0	0	0	0	0	0	0	ERV
NW_018344188.1:3230527-3230532	LINGO2	102515	+	0	0	0	0	51	46	0	0	0	0	0	0	0	0	0	0	0	0	0	0	ERV
NW_018344189.1:2406563-2406575	LOC110198649	-75658	+	0	0	0	0	0	0	0	0	0	0	100	73	0	0	0	0	0	0	0	0	ERV
NW_018344192.1:1440218-1440223	LOC110198772	0	+	0	0	0	0	0	0	0	0	37	28	0	0	0	0	0	0	0	0	0	0	ERV
NW_018344192.1:2377319-2377324	LOC110198777	0	+	0	0	0	0	0	0	81	30	0	0	0	0	0	0	0	0	0	0	0	0	ERV
NW_018344192.1:2380219-2380224	LOC110198777	0	+	0	0	0	0	0	0	0	0	46	39	0	0	0	0	0	0	0	0	0	0	ERV
NW_018344195.1:2330811-2330814	LOC110198938	0	+	0	0	0	0	0	0	0	0	0	0	0	0	0	0	0	0	3	4	0	0	ERV	LowCov
NW_018344196.1:3054159-3054164	LHPP	0	-	0	0	0	0	0	0	0	0	0	0	0	0	31	53	0	0	0	0	0	0	ERV
NW_018344197.1:2566662-2566667	TMEM117	0	-	0	0	0	0	0	0	0	0	63	79	0	0	0	0	0	0	0	0	0	0	ERV
NW_018344197.1:2996802-2996806	ABCD2	0	+	0	0	0	0	0	0	86	32	0	0	0	0	0	0	0	0	0	0	0	0	ERV						ABCD2
NW_018344198.1:1681562-1681567	TXLNB	0	-	0	0	0	0	0	0	0	0	0	0	0	0	112	91	0	0	0	0	0	0	ERV
NW_018344199.1:1244076-1244100	LMCD1	-22608	-	0	0	104	151	0	0	0	0	0	0	0	0	0	0	0	0	0	0	0	0	ERV
NW_018344200.1:778187-778192	LOC110199098	62986	-	34	27	0	0	0	0	0	0	0	0	0	0	0	0	0	0	0	0	0	0	ERV
NW_018344201.1:901266-901271	PDE9A	0	+	0	0	0	0	0	0	0	0	0	0	111	98	87	91	0	0	0	0	0	0	ERV	Group
NW_018344206.1:946358-946361	LOC110199417	-14615	+	0	0	0	0	0	0	76	43	53	41	0	0	0	0	0	0	0	0	0	0	ERV	Group
NW_018344206.1:1180655-1180660	LOC110199388	-2019	-	0	0	0	0	0	0	0	20	0	0	0	0	0	0	0	0	0	0	0	0	Somatic	Tumour
NW_018344206.1:1197087-1197092	LOC110199389	11384	-	0	0	0	0	0	0	0	0	0	0	0	8	0	0	0	0	0	0	0	0	Somatic	Tumour
NW_018344206.1:2049251-2049256	LOC110199283	-3676	+	0	0	0	0	0	0	91	39	0	0	0	0	0	0	0	0	0	0	0	0	ERV
NW_018344206.1:2585088-2585093	CCHCR1	0	+	0	0	0	0	13	0	0	0	0	0	0	0	0	0	0	0	0	0	0	0	Somatic	Healthy	CDS	CCHCR1
NW_018344206.1:2608057-2608061	PSORS1C2	-16928	+	25	30	0	0	0	0	0	0	0	0	0	0	0	0	0	0	0	0	0	0	ERV
NW_018344207.1:2545122-2545127	LOC110199647	0	+	16	27	0	0	0	0	0	0	0	0	0	0	0	0	0	0	0	0	0	0	ERV
NW_018344208.1:161005-161010	LARP1	87754	+	0	0	0	0	46	64	0	0	0	0	0	0	0	0	0	0	0	0	0	0	ERV
NW_018344209.1:354232-354235	DUSP27	0	+	0	0	0	0	0	0	0	0	0	0	0	0	76	86	0	0	0	0	0	0	ERV							DUSP27
NW_018344209.1:3110504-3110509	SELL	20186	-	0	0	0	6	0	0	0	0	0	0	0	0	0	0	0	0	0	0	0	0	Somatic	Tumour		SELL			SELL
NW_018344210.1:2162939-2162944	PPA2	-2796	-	0	0	43	93	0	0	0	0	0	0	0	0	0	0	0	0	0	0	0	0	ERV
NW_018344212.1:2820845-2820850	LOC110199832	-299141	+	0	0	66	132	64	89	0	0	0	0	0	0	0	0	0	0	0	0	0	0	ERV	Group
NW_018344213.1:189892-189895	LOC110199884	-19599	+	0	0	0	5	0	0	0	0	0	0	0	0	0	0	0	0	0	0	0	0	Somatic	Tumour
NW_018344213.1:193196-193198	TMEM121	19136	-	0	0	0	20	0	0	0	0	0	0	0	0	0	0	0	0	0	0	0	0	Somatic	Tumour					TMEM121
NW_018344214.1:1200457-1200461	LOC110199914	-40339	-	0	0	0	0	0	0	0	0	40	53	0	0	0	0	0	0	0	0	0	0	ERV
NW_018344214.1:1831189-1831194	SH3BP4	-38410	-	0	0	0	0	0	0	0	0	44	40	0	0	0	0	0	0	0	0	0	0	ERV						SH3BP4
NW_018344214.1:2508507-2508516	LOC110199894	0	-	0	0	0	0	0	0	0	24	0	0	0	0	0	0	0	0	0	0	0	0	Somatic	Tumour
NW_018344219.1:719697-719702	LINGO1	0	-	0	0	0	0	0	0	0	0	0	0	0	0	0	0	40	49	0	0	0	0	ERV
NW_018344222.1:495555-495561	NOA1	-5988	+	0	0	0	0	0	0	80	46	48	39	0	0	0	0	0	0	0	0	0	0	ERV	Group
NW_018344223.1:2314525-2314545	TGFBR3	0	+	0	0	0	0	0	0	0	0	0	0	0	0	0	0	0	0	20	7	0	0	ERV	LowCov
NW_018344224.1:1898689-1898694	NYAP2	-42442	-	13	34	0	0	0	0	0	0	56	47	0	0	0	0	0	0	0	0	0	0	ERV	Shared
NW_018344226.1:67797-67802	LOC110200300	-34693	-	34	49	0	0	0	0	0	0	0	0	0	0	0	0	0	0	0	0	0	0	ERV
NW_018344226.1:191716-191721	LOC110200300	-158612	-	0	0	0	0	57	58	0	0	0	0	0	0	0	0	0	0	0	0	0	0	ERV
NW_018344226.1:2910434-2910439	NOV	-22644	+	0	0	0	0	0	0	0	0	0	0	0	0	0	0	0	0	0	0	24	41	ERV				NOV
NW_018344228.1:1856039-1856042	LOC110200389	0	-	0	0	0	0	0	0	0	0	49	36	0	0	0	0	0	0	0	0	0	0	ERV
NW_018344229.1:147831-147841	LOC110200443	4075	-	0	0	0	0	0	0	60	28	32	24	0	0	0	0	0	0	0	0	0	0	ERV	Group
NW_018344231.1:1779318-1779320	SMPD1	-12562	-	0	0	0	0	0	0	0	0	0	0	0	0	0	0	14	16	0	0	2	14	ERV	Group
NW_018344232.1:1254012-1254014	IREB2	27059	+	0	0	0	0	0	0	0	0	17	8	0	0	0	0	0	0	0	0	0	0	ERV	LowCov				IREB2
NW_018344232.1:2527916-2527920	SCAPER	-1623	-	0	0	86	122	65	84	0	0	0	0	0	0	0	0	0	0	0	0	0	0	ERV	Group		SCAPER
NW_018344233.1:253176-253181	WNT2	0	-	0	0	0	0	0	0	0	0	0	0	9	7	0	0	0	0	0	0	0	0	ERV	LowCov			WNT2		WNT2
NW_018344233.1:973663-973669	CTTNBP2	-23986	-	0	0	0	0	0	0	0	0	0	0	135	102	0	0	0	0	0	0	0	0	ERV
NW_018344235.1:2352909-2352915	ZNF704	0	-	32	27	0	0	0	0	0	0	0	0	0	0	0	0	0	0	0	0	0	0	ERV
NW_018344235.1:2863401-2863404	LOC110200823	-6056	-	0	0	0	43	0	0	0	0	0	0	0	0	0	0	0	0	0	0	0	0	Somatic	Tumour
NW_018344236.1:2876746-2876752	LOC110200843	-95204	-	14	46	0	0	0	0	0	0	0	0	0	0	0	0	0	0	0	0	0	0	ERV
NW_018344239.1:52532-52542	LOC110200921	245169	+	0	0	78	124	0	0	0	0	0	0	0	0	0	0	0	0	0	0	0	0	ERV
NW_018344239.1:53444-53449	LOC110200921	244262	+	0	0	0	0	80	95	0	0	0	0	141	123	0	0	0	0	0	0	0	0	ERV	Shared
NW_018344239.1:54214-54222	LOC110200921	243489	+	0	0	0	0	0	0	0	0	0	0	0	0	0	0	47	45	196	133	0	0	ERV	Group
NW_018344239.1:341993-341999	LOC110200921	0	+	0	0	0	0	0	0	0	0	0	0	0	0	74	92	0	0	0	0	0	0	ERV
NW_018344239.1:345088-345094	LOC110200921	0	+	0	0	102	174	0	0	0	0	0	0	0	0	0	0	0	0	0	0	0	0	ERV
NW_018344239.1:726493-726496	LOC110200921	0	+																					Other side of split IS
NW_018344239.1:733330-733332	LOC110200921	0	+	0	0	0	0	0	0	0	0	0	0	88	60	0	0	0	0	0	0	0	0	ERV
NW_018344240.1:17350-17359	LOC110200940	149844	-	0	0	0	0	0	0	0	0	0	0	76	91	0	0	0	0	0	0	0	0	ERV
NW_018344240.1:28034-28040	LOC110200940	139163	-	0	0	78	112	82	50	0	0	0	0	0	0	0	0	0	0	0	0	0	0	ERV	Group
NW_018344240.1:42183-42191	LOC110200940	125012	-	14	24	0	0	0	0	0	0	0	0	0	0	0	0	0	0	0	0	0	0	ERV
NW_018344240.1:543460-543465	LOC110200927	106671	-	0	0	73	129	92	92	0	0	0	0	0	0	0	0	0	0	0	0	0	0	ERV	Group
NW_018344243.1:1674793-1674814	LOC110200967	-78943	-	0	0	0	0	0	0	0	0	0	0	0	0	0	0	0	0	93	52	9	32	ERV	Group
NW_018344246.1:1029226-1029231	LOC110201042	-55985	-	0	0	0	4	0	0	0	0	0	0	0	0	0	0	0	0	0	0	0	0	Somatic	Tumour
NW_018344248.1:257513-257518	SLC22A23	0	+	22	59	0	0	0	0	0	0	0	0	0	0	0	0	0	0	0	0	0	0	ERV				SLC22A23
NW_018344248.1:1244348-1244353	EXOC2	0	-	0	0	0	7	0	0	0	0	0	0	0	0	0	0	0	0	0	0	0	0	Somatic	Tumour		EXOC2
NW_018344248.1:1288474-1288480	EXOC2	0	-	0	0	0	23	0	0	0	0	0	0	0	0	0	0	0	0	0	0	0	0	Somatic	Tumour		EXOC2
NW_018344250.1:579881-579885	DMRTA1	0	-	9	24	0	0	0	0	0	0	0	0	0	0	0	0	0	0	0	0	0	0	ERV	LowCov
NW_018344252.1:877464-877470	PCM1	-1652	-	0	0	0	0	0	0	0	0	0	0	0	0	0	0	69	54	71	43	32	43	ERV	Group			PCM1
NW_018344255.1:1023742-1023747	LOC110201344	-365296	-	0	0	0	0	0	0	80	36	0	0	0	0	0	0	0	0	0	0	0	0	ERV
NW_018344257.1:1089804-1089806	LOC110201356	-34474	+	0	0	0	0	0	18	0	0	0	0	0	0	0	0	0	0	0	0	0	0	Somatic	Tumour
NW_018344258.1:644266-644268	LOC110201375	51114	+	0	0	0	0	0	0	0	0	0	0	0	0	0	0	0	0	56	40	10	17	ERV	Group
NW_018344258.1:2290850-2290855	LOC110201392	59846	+	0	0	0	0	0	0	0	0	0	0	0	0	0	0	0	0	59	39	0	0	ERV
NW_018344260.1:1597391-1597396	RUSC2	0	-	45	35	0	0	0	0	0	0	0	0	0	0	0	0	0	0	0	0	0	0	ERV						RUSC2
NW_018344261.1:742388-742393	PPFIBP1	0	-	0	0	0	0	55	75	0	0	0	0	0	0	0	0	0	0	0	0	0	0	ERV				PPFIBP1
NW_018344261.1:751594-751599	PPFIBP1	0	-	0	0	0	0	0	0	0	0	35	38	0	0	0	0	0	0	0	0	0	0	ERV				PPFIBP1
NW_018344261.1:760620-760624	PPFIBP1	0	-	0	0	52	122	0	0	0	0	0	0	0	0	0	0	0	0	0	0	0	0	ERV				PPFIBP1
NW_018344261.1:761615-761620	PPFIBP1	0	-	43	40	0	0	0	0	61	45	31	45	0	0	0	0	0	0	0	0	0	0	ERV	Shared			PPFIBP1
NW_018344261.1:761850-761855	PPFIBP1	0	-	30	24	0	0	0	0	0	0	0	0	105	101	50	69	0	0	0	0	0	0	ERV	Shared			PPFIBP1
NW_018344261.1:829740-829745	PPFIBP1	0	-	0	0	0	0	0	0	0	0	0	0	188	129	0	0	0	0	0	0	0	0	ERV				PPFIBP1
NW_018344263.1:735377-735389	FAM20C	0	+	0	0	0	0	0	0	0	0	0	0	92	74	0	0	0	0	0	0	0	0	ERV
NW_018344264.1:2255934-2255940	LOC110201585	-29874	-	0	0	57	144	0	0	0	0	0	0	0	0	0	0	0	0	0	0	0	0	ERV
NW_018344266.1:2023569-2023575	CNTNAP2	0	-	0	0	0	0	0	0	0	0	0	0	0	0	0	0	50	36	0	0	0	0	ERV				CNTNAP2		CNTNAP2	CNTNAP2
NW_018344267.1:1371936-1371938	FHIT	0	+	0	0	0	0	0	0	89	52	0	0	0	0	0	0	0	0	0	0	0	0	ERV			FHIT	FHIT
NW_018344268.1:236505-236511	CFAP47	0	+	0	0	0	0	0	0	0	0	0	0	0	0	85	70	0	0	0	0	0	0	ERV
NW_018344270.1:1118321-1118327	LOC110201714	45330	+	0	0	0	0	0	0	0	0	0	0	0	0	52	68	0	0	0	0	0	0	ERV
NW_018344272.1:886953-886958	GBE1	0	+	0	0	0	0	0	0	0	0	10	17	0	0	0	0	0	0	0	0	0	0	ERV	LowCov
NW_018344273.1:206-218	LOC110201875	25944	+	0	0	0	0	0	0	0	0	0	0	70	48	0	0	0	0	0	0	0	0	ERV
NW_018344275.1:1075414-1075419	LOC110201907	0	-	0	0	0	0	0	0	10	0	0	0	0	0	0	0	0	0	0	0	0	0	Somatic	Healthy
NW_018344277.1:1593446-1593450	LOC110201985	0	-	0	0	0	0	0	0	0	0	0	0	0	0	7	0	0	0	0	0	0	0	Somatic	Healthy
NW_018344279.1:1387068-1387073	LOC110202024	26173	+	0	0	0	0	0	0	0	0	0	0	0	0	86	101	62	74	0	0	0	0	ERV	Shared
NW_018344284.1:520723-520728	LOC110202192	-36519	-	0	0	0	0	0	0	115	53	0	0	0	0	0	0	0	0	0	0	0	0	ERV
NW_018344286.1:547327-547331	LOC110202212	-30333	-	0	0	0	0	0	0	0	0	37	41	0	0	0	0	0	0	0	0	0	0	ERV
NW_018344287.1:1589627-1589631	LOC110202241	0	-	0	0	0	0	0	0	0	0	35	32	0	0	0	0	0	0	0	0	0	0	ERV		ncRNA exon
NW_018344290.1:1274259-1274264	LSM6	21793	+	0	0	0	0	112	154	0	0	0	0	101	91	0	0	0	0	0	0	0	0	ERV	Shared
NW_018344290.1:1508115-1508120	SLC10A7	0	-	0	0	3	96	0	0	0	0	0	0	0	0	0	0	0	0	0	0	0	0	ERV	metastatic?
NW_018344291.1:1227815-1227820	LOC110202299	0	+	0	0	0	0	0	0	0	0	94	95	0	0	80	97	0	0	303	209	0	0	ERV	Shared
NW_018344292.1:280354-280356	LOC110202304	0	-	0	0	0	86	0	0	0	0	0	0	0	0	0	0	0	0	0	0	0	0	Somatic	Tumour
NW_018344292.1:599366-599371	LOC110202304	0	-	0	0	0	0	0	0	0	0	0	0	0	0	90	84	0	0	0	0	0	0	ERV
NW_018344293.1:1647693-1647697	LOC110202315	7252	-	0	0	0	0	0	0	0	0	0	0	0	0	0	0	56	68	146	108	0	0	ERV	Group
NW_018344294.1:391679-391684	LOC110202319	-27990	-	41	43	0	0	0	0	0	0	0	0	0	0	0	0	0	0	0	0	0	0	ERV
NW_018344296.1:1274965-1274967	SNX29	0	-	0	0	0	0	0	0	0	0	0	0	0	0	0	0	0	0	0	0	11	14	ERV	LowCov			SNX29
NW_018344299.1:399340-399352	MGRN1	0	-	0	0	0	0	0	0	0	0	0	0	0	0	0	0	0	8	0	0	0	0	Somatic	Tumour
NW_018344299.1:1181162-1181174	SCNN1B	-26779	-	0	0	0	0	0	0	0	0	0	0	0	0	0	0	21	18	36	21	7	13	ERV	Group			SCNN1B
NW_018344305.1:22284-22289	LOC110202566	0	-	0	0	0	54	0	0	0	0	0	0	0	0	0	0	0	0	0	0	0	0	Somatic	Tumour
NW_018344305.1:611362-611363	LOC110202534	-4918	-	0	0	25	28	0	0	0	0	0	0	0	0	0	0	0	0	0	0	0	0	ERV
NW_018344305.1:1246401-1246406	LOC110202540	-22953	-	0	0	4	60	0	0	0	0	0	0	0	0	0	0	0	0	0	0	0	0	ERV	metastatic?
NW_018344309.1:820725-820731	LOC110202664	0	+	22	15	0	0	0	0	0	0	0	0	0	0	0	0	0	0	0	0	0	0	ERV
NW_018344309.1:941105-941111	LOC110202668	0	-	0	0	0	0	0	0	0	0	0	0	0	0	0	0	58	55	0	0	30	56	ERV	Group
NW_018344315.1:838733-838736	TNFAIP8	0	-	0	0	0	8	0	0	0	0	0	0	0	0	0	0	0	0	0	0	0	0	Somatic	Tumour		TNFAIP8
NW_018344317.1:622496-622501	LOC110202760	15876	-	0	0	0	53	0	0	0	0	0	0	0	0	0	0	0	0	0	0	0	0	Somatic	Tumour
NW_018344317.1:624455-624457	LOC110202760	13920	-	0	0	0	56	0	0	0	0	0	0	0	0	0	0	0	0	0	0	0	0	Somatic	Tumour
NW_018344325.1:567619-567620	CEND1	6942	-	0	0	0	0	0	13	0	0	0	0	0	0	0	0	0	0	0	0	0	0	Somatic	Tumour
NW_018344327.1:670352-670360	LOC110203046	-11531	-	0	0	0	0	0	0	0	0	40	27	90	76	0	0	0	0	0	0	0	0	ERV	Shared
NW_018344328.1:501598-501602	LOC110203067	0	-	0	0	8	31	33	34	0	0	0	0	0	0	0	0	0	0	0	0	0	0	ERV	Group
NW_018344331.1:20717-20722	IGSF9	0	-	0	0	0	0	99	98	0	0	0	0	0	0	0	0	87	54	0	0	39	59	ERV	Shared
NW_018344331.1:26697-26699	IGSF9	0	-	0	0	38	93	0	0	0	0	0	0	0	0	0	0	0	0	74	58	0	0	ERV	Shared
NW_018344331.1:695869-695874	LOC110203100	10588	-	0	0	0	0	0	63	0	0	0	0	0	0	0	0	0	0	0	0	0	0	Somatic	Tumour
NW_018344341.1:34255-34256	LOC110203184	29430	-	0	0	6	1	0	0	0	0	0	0	0	0	0	0	0	0	0	0	0	0	ERV	LowCov
NW_018344352.1:53617-53620	LOC110203280	-22563	-	0	0	0	6	0	0	0	0	0	0	0	0	0	0	0	0	0	0	0	0	Somatic	Tumour
NW_018344352.1:354478-354480	CCND3	0	+	0	0	0	0	0	0	0	0	0	0	0	0	10	14	0	0	0	0	0	0	ERV	LowCov		CCND3	CCND3		CCND3
NW_018344353.1:371717-371722	YAF2	-23910	-	19	17	0	0	71	84	0	0	0	0	142	118	89	87	0	0	0	0	0	0	ERV	Shared
NW_018344368.1:452543-452550	NA	NA	NA	0	0	0	0	0	0	0	0	0	0	0	0	0	0	60	80	32	41	0	0	ERV	Group
NW_018344373.1:276164-276169	LOC110203518	-64294	-	0	0	0	0	0	0	0	0	0	0	0	0	0	0	0	0	254	177	17	44	ERV	Group
NW_018344374.1:247384-247386	LOC110203521	-76348	-	0	0	0	0	0	0	0	0	7	22	0	0	0	0	0	0	0	0	0	0	ERV	LowCov
NW_018344378.1:8192-8197	HUWE1	0	-	0	0	0	0	0	0	0	0	0	0	0	0	0	20	0	0	0	0	0	0	Somatic	Tumour					HUWE1	HUWE1
NW_018344381.1:339044-339050	LOC110203552	-33380	+	0	0	0	0	0	0	0	0	0	0	0	0	84	91	0	0	0	0	0	0	ERV
NW_018344387.1:159963-159971	LOC110203586	0	-	0	0	28	59	0	0	0	0	0	0	0	0	0	0	0	0	0	0	0	0	ERV
NW_018344390.1:191330-191336	LOC110203614	-8737	-	0	0	22	50	0	0	0	0	0	0	0	0	0	0	0	0	0	0	0	0	ERV
NW_018344390.1:191652-191653	LOC110203614	-9059	-	0	0	0	0	0	0	0	0	0	0	28	30	0	0	0	0	0	0	0	0	ERV
NW_018344402.1:189322-189329	LOC110203686	0	+	30	15	121	192	0	0	135	67	0	0	0	0	0	0	0	0	0	0	0	0	ERV	Shared
NW_018344424.1:152060-152066	LOC110203765	-6206	+	0	0	0	0	0	0	32	17	0	0	0	0	0	0	0	0	0	0	0	0	ERV
NW_018344437.1:118589-118594	LOC110203802	-107819	+	0	0	0	0	78	82	0	0	0	0	0	0	0	0	0	0	0	0	0	0	ERV
NW_018344443.1:23086-23091	NA	NA	NA	0	0	0	0	0	0	0	37	0	0	0	0	0	0	0	0	0	0	0	0	Somatic	Tumour
NW_018344450.1:18534-18538	NA	NA	NA	0	0	22	18	7	3	0	0	0	0	0	0	0	0	0	0	0	0	0	0	ERV	Group
NW_018344452.1:98287-98291	LOC110203845	7056	-	0	0	0	0	0	0	0	0	0	0	70	46	0	0	0	0	0	0	0	0	ERV
NW_018344452.1:98374-98379	LOC110203845	7056	-	0	0	0	0	0	0	9	0	0	0	0	0	0	0	0	0	0	0	0	0	Somatic	Healthy
NW_018344493.1:7578-7584	LOC110203951	0	+	0	0	0	0	28	48	0	0	0	0	0	0	0	0	0	0	0	0	0	0	ERV
NW_018344582.1:21210-21211	LOC110204078	-10507	-	0	0	25	18	0	0	0	0	0	0	0	0	0	0	0	0	0	0	0	0	ERV
NW_018344619.1:547-552	LOC110204138	10663	-	0	0	0	11	0	0	0	0	0	0	0	0	0	0	0	0	0	0	0	0	Somatic	Tumour
NW_018344619.1:38411-38412	LOC110204142	0	-	0	0	0	10	0	0	0	0	0	0	0	0	0	0	0	0	0	0	0	0	Somatic	Tumour	lncRNA exon
NW_018344621.1:19626-19627	LOC110204144	2609	-	0	0	15	30	0	0	0	0	0	0	0	0	0	0	0	0	0	0	0	0	ERV
NW_018344695.1:829-834	NA	NA	NA	0	0	0	0	0	0	0	0	14	6	0	0	0	0	0	0	0	0	0	0	ERV	LowCov
NW_018344993.1:964-966	LOC110204455	2224	-	0	0	11	13	0	0	0	0	0	0	0	0	0	0	0	0	0	0	0	0	ERV	LowCov
NW_018345172.1:16282-16284	NA	NA	NA	0	0	0	0	0	0	0	0	14	8	0	0	0	0	0	0	0	0	0	0	ERV	LowCov
NW_018345172.1:17295-17310	NA	NA	NA	30	32	0	0	0	0	0	0	0	0	0	0	0	0	0	0	0	0	0	0	ERV
NW_018345172.1:17395-17396	NA	NA	NA	0	0	0	0	0	0	0	0	0	0	38	30	0	0	0	0	0	0	0	0	ERV
NW_018345571.1:3149-3154	NA	NA	NA	0	0	0	0	0	0	0	0	0	0	0	0	120	68	0	0	0	0	0	0	ERV
